# Supplementary material for: Association of Altered Plasma Lipidome with Disease Severity in COVID-19 Patients
Source: Biomolecules. 2024 Mar 1;14(3):296. doi: 10.3390/biom14030296 (PMC10968317; doi:10.3390/biom14030296)
Supplement: Supplementary file 1 [file biomolecules-14-00296-s001.zip]

Archive with 2 entries (2 files):
- Document S1.xlsx
- Supplementary tables.xlsx
