# Supplementary material for: Association of Altered Plasma Lipidome with Disease Severity in COVID-19 Patients
Source: Biomolecules. 2024 Mar 1;14(3):296. doi: 10.3390/biom14030296 (PMC10968317; doi:10.3390/biom14030296)
Supplement: Supplementary file 1 [file biomolecules-14-00296-s001.zip › Document S1.xlsx]

## Sheet: sample prep
Sample preparation procedure
For the lipid LC-MS analysis, all 103 samples were aliquoted to 150 µL for High pH method and 50 µL for HILIC MS/MS method. Study quality control (QC) samples were prepared by a pool of all study samples.
Sample preparation procedure for High pH method
EDTA plasma samples (150 µL) were thawed on ice and immediately treated with 5 µl antioxidants (0.2 mg/ml BHT/EDTA). A 10 µL mixture of isotope-labeled analogues (ISTDs) of the LPA and S1P (Table chemicals) was added to all samples followed by the addition of 150 µL citric acid/phosphate buffer (pH 4.5). Lipid mediators were extracted from the plasma by adding 1 mL of a butanol:MTBE (1:1;v:v) mix…
Sample preparation procedure for HILIC MS/MS based method
A total of 25 µL of plasma (human K2 EDTA plasma/ COVID-19 patient plasma) was extracted according to the methyl tert-butyl ether (MTBE) method. A volume of 34 µL of the one-IS mix (concentration of this mix is defined in previous publication [1]. was added to 25 μL of plasma and vortexed. To this mixture, 231 μL of methanol (MeOH) and 770 μL of MTBE were added. The sample was incubated at room t…
The COVID-19 study batch design includes solvent blanks, procedure blanks (with IS), clinical study samples and quality control (QC) samples. These QC samples were a pool of all the study plasma samples and were analyzed at regular intervals in the study batch to determine the performance of the method.
[1] Zhang Z, Singh M, Kindt A, Wegrzyn AB, Pearson MackenzieJ, Ali A, et al. Development of a targeted hydrophilic interaction liquid chromatography-tandem mass spectrometry based lipidomics platform applied to a coronavirus disease severity study. Journal of Chromatography A 2023; :464342.

## Sheet: chemicals
Solvents and water
1-Butanol, 99% extra pure, CAS 71-36-3, Acros Organics (catalogue #107690025)
2-Propanol, ULC/MS, CAS 67-63-0, Biosolve (catalogue # 16264102)
Acetic acid, LiChropur® for LC-MS, CAS 64-19-7, Merck (catalogue #533001)
Acetonitrile (high pH), LC-MS, CAS 75-05-8, Actuall Chemicals (catalogue #801022802)
Ammonium acetate, ≥99.0% BioUltra for molecular biology, CAS 631-61-8, Sigma-Aldrich (catalogue #A1542)
Ammonium formate, ≥99.995% trace metal basis, CAS 540-69-2, Sigma-Aldrich (catalogue #516961)
Ammonium hydroxide solution, ACS reagent 28-30% solution in water, CAS 1336-21-6, Acros Organics (catalogue #T/0480/05)
Methanol absolute, ULC/MS-CC/SFC, CAS 67-56-1, Merck (catalogue #103726)
Methyl tert-butyl ether (MTBE), 99.8% Anhydrous, CAS 306975-1L, Sigma-Aldrich (catalogue #306975)
Water, Ultrapure MilliQ
chloroform ,HPLC grade, Biosolve Chimie (Dieuze, France)
Reagents / buffers
Butylated hydroxytoluene (BHT), Kosher, ≥99% FG, FCC, CAS 128-37-0, Sigma-Aldrich (catalogue #W218405)
Citric acid monohydrate, ≥99.5% Ph.Eur., CAS 5949-29-1, Carl Roth (catalogue #5110.1)
di-Sodium hydrogen phosphate dihydrate, EMSURE® for analysis, CAS 10028-24-7, Merck (catalogue #1.06580)
Ethylenediaminetetraacetic acid (EDTA), ≥99.0% BioUltra (KT), CAS 60-00-4, Fluka Analytical (catalogue #15600690)
internal standards
Internal standard	Source	Lot.No.
TG 15:0/18:1-d7/15:0	SPLASH® LIPIDOMIX® Mass Spec Standard	330707
CE 18:1-d7	SPLASH® LIPIDOMIX® Mass Spec Standard	330707
SM 18:1;O2/18:1-d9	SPLASH® LIPIDOMIX® Mass Spec Standard	330707
PC 15:0/18:1-d7	SPLASH® LIPIDOMIX® Mass Spec Standard	330707
PE 15:0/18:1-d7	SPLASH® LIPIDOMIX® Mass Spec Standard	330707
PG 15:0/18:1-d7	SPLASH® LIPIDOMIX® Mass Spec Standard	330707
PS 15:0/18:1-d7	SPLASH® LIPIDOMIX® Mass Spec Standard	330707
DG 15:0/18:1-d7	SPLASH® LIPIDOMIX® Mass Spec Standard	330707
PI 15:0/18:1-d7	SPLASH® LIPIDOMIX® Mass Spec Standard	330707
LPI 17:1	odd chain single standard	850103
LPS 17:1	odd chain single standard	858141
LPG 17:1	odd chain single standard	858127
LPC 18:1-d7	SPLASH® LIPIDOMIX® Mass Spec Standard	330707
LPE 18:1-d7	SPLASH® LIPIDOMIX® Mass Spec Standard	330707
Cer 18:0;O2/16:0-d9	Lipidyzer®	5040397
Hex-Cer 18:1;O2/16:0-d9	Lipidyzer®	5040398
Lac-Cer 18:1;O2/16:0-d9	Lipidyzer®	5040399
Cer 18:1;O2/16:0-d9	Lipidyzer®	5040167
LPA 17:0	odd chain single standard	857127
S1P 17:1	odd chain single standard	860641P

## Sheet: LCMS conditions - high pH
	UPLC gradient profile (flow rate 0.7mL/min):								MS parameter settings
	Time (min)	A (%)	B (%)						parameter	Setting
	0	99	1						Ion source	ESI interface
	0.7	99	1						Ionization mode	Polarity switching
	0.8	82	18						Detection mode	dMRM
	1.3	82	18						Nebulizing gas flow	3 L/min
	3.2	70	30						Drying gas flow	10 L/min
	6.2	45	55						Heating gas flow	10 L/min
	7.7	0	100						Interface temperature	300 ˚C
	8.45	0	100						DL temperature	250 ˚C
	8.75	99	1						Heat block temperature	400 ˚C
	11	Controller stop
	A = MilliQ water:acetonitrile (95/5;v/v) containing 2 mM ammonium formate and 0.1% ammonium hydroxide v/v (pH 9.5-10)
	B = acetonitrile;MilliQ water (95/5;v/v) containing 2 mM ammonium hydroxide and 0.1% ammonium hydroxide v/v (pH 8-8.5)
	*LC effluent at 0-0.8min and 8min onwards is diverted to waste
	Column temperature: 40°C
	Auto sampler temperature: 7°C
	Injection volume: 5 µL

## Sheet: LCMS conditions - HILIC
	UPLC gradient profile:								MS parameter settings	Positive ionization	Negative ionization
	Time (min)	Flow rate (mL/min)	Mobile Phase A (%)	Mobile Phase B (%)					parameter	Setting	Setting
	0	0.2	100	0					Curtain Gas (CUR)	20	20
	2	0.2	100	0					Collision Gas (CAD)	Medium	Medium
	2.1	1	100	0					IonSpray Voltage (IS)	5500	-4500
	11	1	50	50					Temperature (TEM)	400	400
	11.5	1	30	70					Ion Source Gas 1	30	50
	12.5	1	30	70					Ion Source Gas 2	35	50
	12.6	0.2	100	0					Entrance potential (EP)	10	10
	14	0.2	100	0
	A = DCM:ACN(10/90) containing 10 mmol ammonium acetate v/v
	B = acetonitrile:H2O(50/50; v/v) containing 10 mmol ammonium acetate v/v
	Column temperature: 35°C
	Auto sampler temperature: 7°C
	Injection volume: 5 μL for the first acquisition run and 1 μL for the second acquisition run
