# Supplementary material for: Association of Altered Plasma Lipidome with Disease Severity in COVID-19 Patients
Source: Biomolecules. 2024 Mar 1;14(3):296. doi: 10.3390/biom14030296 (PMC10968317; doi:10.3390/biom14030296)
Supplement: Supplementary file 1 [file biomolecules-14-00296-s001.zip › Supplementary tables.xlsx]

## Sheet: INDEX
Tables
Table S1. Description of the cohort patients
Table S2. Immune markers measurement results
Table S3. Significance values for metabolites differentiating between ICU and ward
Table S4. Paired t-tests comparing a first and last time point of selected ward patients
Table S5. Spearman correlation coefficients and FDR Q values between metabolites and immune markers

## Sheet: Table S1
Table S1. Description of the cohort patients, hospitalisation information, and available blood samples.
	background information						hospitalisation details									blood samples analysed
Patient ID	Age	Gender	BMI	smoking	comorbidities	pre-admission medication (4 weeks prior)	days since symptom onset until admission	days in ward	days in ICU	total days in hospital	outcome	complications during hospitalisation	medication in hospital	breathing support in hospital	comments	number of samples	sample days (d) since hospitalisation (location, status)
1	63	F	27.3	unknown	COPD	none	23	12	50	62	recovered	pulmonary fungal infection	antibiotics	invasive ventilation	transferred from another ICU after 11 days; unkown time of recovery and release	3	d4 (ICU, sick); d7 (ICU, sick); d11 (ICU, sick)
2	80	M	19.7	in the past	COPD, CVD	beta-blockers, corticosteroids	8	6	0	6	died		antibiotics, chloroquine	oxygen only	last sample on day of death	2	d4 (ward, dying); d7 (ward, dying)
3	70	F	32	no	CVD, diabetes	Chloroquine, beta-blockers	7	1	12	13	died	Heart failure	antibiotics, chloroquine	invasive ventilation	last sample at least 1 day before death	4	d3 (ICU, sick); d6 (ICU, sick); d9 (ICU, sick); d13 (ICU, dying)
4	77	F	26.5	no	unknown	unknown	14	10	0	10	recovered		none	oxygen only		3	d3 (ward, sick); d7 (ward, sick); d10 (ward, recovery)
5	66	F	28.3	no	CVD	Chloroquine, ACE inhibitors	8	3	0	3	recovered		antibiotics, chloroquine	oxygen only		1	d3 (ward, recovery)
6	79	M	24.6	no	unknown	unknown	14	4	0	4	recovered	atrial fibrillation	chloroquine	oxygen only		3	d2 (ward, sick); d4 (ward, recovery); d10 (transferred, recovery)
7	74	F	27.2	in the past	COPD	Chloroquine, corticosteroids	4	2	9	11	died		antibiotics	invasive ventilation	last sample on day of death	4	d3 (ICU, sick); d6 (ICU, sick); d10 (ICU, dying); d12 (ICU, dying)
8	87	M	31.6	yes	CKD	Chloroquine, ACE inhibitors, beta-blockers	4	7	0	7	died		antibiotics, chloroquine	oxygen only	last sample 3 days before death	2	d2 (ward, sick); d5 (ward, dying)
9	74	M	26	in the past	none	Chloroquine, ACE inhibitors	19	0	17	17	recovered	lung embolism; pulmonary fungal infection	antibiotics, chloroquine	invasive ventilation	unkown weeks in ward before release	5	d3 (ICU, sick); d5 (ICU, sick); d9 (ICU, sick); d12 (ICU, sick); d17 (ICU, sick)
10	78	M	21.9	no	none	Chloroquine	7	2	0	2	recovered		antibiotics, chloroquine	oxygen only		1	d2 (ward, recovery)
11	68	F	41.6	no	CKD, CVD, diabetes	Chloroquine, corticosteroids	8	13	0	13	recovered	acute kidney failure	antibiotics, chloroquine	oxygen only		4	d4 (ward, sick); d7 (ward, sick); d10 (ward, sick); d12 (ward, recovery)
12	73	F	24.7	no	unknown	unknown	9	10	0	10	recovered		antibiotics, chloroquine	oxygen only		2	d3 (ward, sick); d10 (ward, recovery)
13	74	M	24.6	no	Asthma	Chloroquine	6	8	0	8	recovered		antibiotics, chloroquine	oxygen only		2	d4 (ward, sick); d8 (ward, recovery)
14	74	M	26.6	unknown	none	Chloroquine, beta-blockers	3	10	0	10	recovered		antibiotics, chloroquine	oxygen only		2	d5 (ward, sick); d10 (ward, recovery)
15	71	M	26.7	in the past	diabetes	Chloroquine, corticosteroids	7	9	0	9	recovered		antibiotics, chloroquine, corticosteroids	oxygen only		3	d3 (ward, sick); d6 (ward, sick); d10 (ward, recovery)
16	68	M	24.1	unknown	none	Chloroquine	4	0	12	12	died	acute kideny failure; lung embolism; pulmonary fungal infection	antibiotics	oxygen only	died 9 days after transfer from hospital; not intubated in ICU	3	d4 (ICU, sick); d7 (ICU, sick); d12 (ICU, sick)
17	82	M	24.3	in the past	CVD	Chloroquine, beta-blockers, corticosteroids	18	2	2	4	died	Heart failure	antibiotics, chloroquine	invasive ventilation	only sample on day of death	1	d3 (ICU, dying)
18	52	F	23.2	unknown	none	beta-blockers	11	9	0	9	recovered		antibiotics	oxygen only	after 9 days transferred to elderly care / rehabilitaion centre	3	d3 (ward, sick); d9 (ward, recovery); d14 (transferred, recovery)
19	78	M	28	in the past	diabetes	Chloroquine, ACE inhibitors	9	5	0	5	recovered		antibiotics, chloroquine	oxygen only		2	d4 (ward, sick); d6 (ward, recovery)
20	73	M	23.6	unknown	diabetes	Chloroquine	10	7	0	7	recovered		antibiotics, chloroquine	oxygen only		2	d3 (ward, sick); d6 (ward, recovery)
21	53	F	unknown	no	unknown	unknown	10	10	0	10	recovered		antibiotics, chloroquine	oxygen only		4	d2 (ward, sick); d4 (ward, sick); d7 (ward, sick); d11 (ward, recovery)
22	65	M	24.1	unknown	none	Chloroquine	5	6	0	6	recovered		antibiotics, chloroquine	oxygen only		2	d3 (ward, sick); d6 (ward, recovery)
23	85	M	18.7	in the past	unknown	unknown	7	3	0	3	died		antibiotics, corticosteroids	oxygen only	died 3 days after transfer from hospital	1	d3 (ward, sick)
24	56	M	30.5	no	unknown	unknown	10	3	0	3	recovered		none	oxygen only		1	d2 (ward, sick)
25	87	M	23.7	no	CVD	Chloroquine, ACE inhibitors, beta-blockers	14	5	0	5	recovered	acute myocardial infraction	antibiotics, chloroquine	oxygen only		2	d3 (ward, sick); d6 (ward, recovery)
26	73	M	30.1	in the past	none	Chloroquine, corticosteroids	4	4	0	4	recovered		antibiotics, chloroquine	oxygen only		1	d4 (ward, recovery)
27	71	M	31.2	in the past	unknown	unknown	10	7	0	7	recovered		antibiotics	oxygen only		2	d3 (ward, sick); d7 (ward, recovery)
28	53	F	26.8	no	unknown	unknown	8	9	0	9	recovered		chloroquine	oxygen only		2	d3 (ward, sick); d9 (ward, recovery)
29	76	M	23.3	in the past	COPD	Chloroquine, corticosteroids	9	9	0	9	recovered		antibiotics, chloroquine	oxygen only		2	d4 (ward, sick); d7 (ward, sick)
30	49	M	26.5	no	unknown	unknown	6	9	0	9	recovered		antibiotics, chloroquine	oxygen only		3	d4 (ward, sick); d7 (ward, sick); d9 (ward, recovery)
31	80	M	23	no	diabetes	Chloroquine	13	4	0	4	recovered	acute kidney failure	antibiotics	oxygen only	after 4 days transferred to elderly care / rehabilitaion centre	3	d2 (ward, sick); d4 (ward, recovery); d13 (transferred, recovery)
32	69	F	27.4	unknown	unknown	unknown	13	5	0	5	recovered		antibiotics, chloroquine	oxygen only		2	d3 (ward, sick); d6 (ward, recovery)
33	52	M	28.4	no	unknown	unknown	12	10	0	10	recovered		antibiotics, chloroquine	oxygen only		2	d8 (ward, sick); d11 (ward, recovery)
34	68	M	29	in the past	COPD	Chloroquine	14	4	22	26	ward	acute kidney failure; lung embolism	antibiotics, chloroquine	invasive ventilation	unknown outcome after release from ICU to ward	6	d3 (ward, sick); d7 (ICU, sick); d10 (ICU, sick); d14 (ICU, sick); d17 (ICU, sick); d22 (ICU, sick)
35	71	M	29.3	unknown	diabetes	Chloroquine, ACE inhibitors, beta-blockers	4	4	0	4	recovered		antibiotics, chloroquine	oxygen only		1	d4 (ward, recovery)
36	86	F	21.9	no	CVD	Chloroquine, beta-blockers	7	4	0	4	recovered		chloroquine	oxygen only		2	d3 (ward, sick); d5 (ward, recovery)
37	72	F	41.4	no	diabetes	beta-blockers	n/a	7	0	7	recovered		antibiotics, chloroquine	oxygen only		1	d4 (ward, sick)
38	67	M	25.2	in the past	none	Chloroquine	10	4	0	4	recovered		antibiotics, chloroquine	oxygen only		1	d3 (ward, sick)
39	87	M	29.4	in the past	COPD	Chloroquine, beta-blockers, corticosteroids	15	7	0	7	recovered		antibiotics, chloroquine	oxygen only		1	d7 (ward, recovery)
40	69	F	28.3	no	unknown	unknown	9	5	0	5	recovered		chloroquine	oxygen only		3	d2 (ward, sick); d4 (ward, sick); d6 (ward, recovery)
41	70	M	28.4	in the past	none	none	1	9	0	9	recovered		antibiotics, chloroquine	oxygen only		2	d3 (ward, sick); d9 (ward, recovery)
42	77	M	26.6	no	COPD	Chloroquine	3	9	0	9	died		antibiotics, chloroquine	non-invasive ventilation (CPAP/BiPAP)	only sample a weak before death; on CPAP/BiPAP	1	d3 (ward, sick)
43	83	M	20.8	in the past	COPD, CKD, diabetes	Chloroquine	n/a	14	0	14	died		antibiotics, chloroquine	oxygen only	last sample at least 5 days before death (date unknown; after release from hospital)	4	d5 (ward, sick); d9 (ward, sick); d12 (ward, sick); d14 (ward, sick)
44	57	M	28.4	in the past	none	Chloroquine	11	7	0	7	recovered		antibiotics, chloroquine	oxygen only		2	d2 (ward, sick); d7 (ward, recovery)

## Sheet: TableS2
Table S2. Immune marker measurements by flow cytometry, Luminex and other immunological assays [from Schrijver et al. 2020].
samples in red indicate patients with negative outcome (ICU or death). Four values in red text were ignored (outliers- suspected due to analytical issues).
Due to high missingness (below LOD results), IFN-gamma, IL-10 and IL-12 were not highlighted in the discussed results
units:	x10^9/L	x10^9/L	x10^9/L	x10^9/L	x10^9/L	x10^9/L	x10^9/L	x10^9/L	x10^8/L	x10^8/L		mg/L	ng/mL	pg/mL	pg/mL	pg/mL	pg/mL	pg/mL	pg/mL	pg/mL	pg/mL	pg/mL	pg/mL	pg/mL	pg/mL	pg/mL	pg/mL	pg/mL	pg/mL	pg/mL	pg/mL	pg/mL	pg/mL	pg/mL	pg/mL	pg/mL	IU/mL
sample	Leukocytes	Neutrophils	Lymphocytes	Monocytes	B_cells	NK_cells	Non_T	T_Cells	CD4 T cells	CD8 T cells	CD4/CD8	CRP	Ferritin	TNFa	CCL2	CCL3	CCL4	CCL17	CXCL10	FASL	GCSF	Galectin-9	CD206	TCRgd	CD163	GMCSF	IFNG	IL-1beta	IL-1RA	IL-6	IL-7	IL-8	IL-10	IL-12p70	IL-18	IL-6Ra	sIL-2R
11d7	10.3	9.44	0.26	0.8858	0.0999	0.0845	0.18334	0.38007	0.21115	0.15553	1.36	100	2562	14.81	718.62	194.82	340.12	363.63	1956.03	25.99	204.46	63146.4	1802	0.00618	1240.9	51.72	49.79	7.09	6296.28	48.62	7.04	8.47	44.68	57.36	1826.4	45265.6	6266
7d10	11.1	10.37	0.28	0.2353	0.1121	0.0322	0.12987	0.34965	0.28749	0.05439	5.32	350	1898	5.92	361.08	131.49	277.77	877.93	170.46	19.02	192.66	49093.9	1888.2	0.00333	1269.5	7.25	3.51	2.71	8784.15	64.69	8.7	13.79	0	10.69	3021.83	30454.7	751
25d3	7.1	6.56	0.29	0.1569	0.0156	0.0107	0.04473	0.26341	0.1562	0.0923	1.69	126	750	4.91	730.08	280.06	340.12	492.75	384	15.96	267.4	38065.8	758	0.01278	1126.9	11.06	8.55	1.15	3533.01	32.88	19.51	11.73	16.78	10.69	707.67	44834.3	1531
6d2	10.3	9.66	0.33	0.1875	0.0175	0.0886	0.09785	0.15656	0.11845	0.03296	3.54	1.72	999	7.45	411.25	313.75	340.12	430.63	767.36	19.79	362.36	36213	1432.5	0.00412	1364.3	25.28	29.03	4.2	9841.29	29.55	16.19	10.09	23.14	26.62	1044.75	52219	1418
29d4	10.4	9.65	0.38	0.209	0.041	0.008	0.05616	0.23296	0.20696	0.02288	9.1	293	1915	2.92	510.63	227.02	226.49	204.06	217.65	7.01	134.51	28198.2	1775.4	0.00104	1171.2	5.99	3.51	0	1769.05	29.19	11.2	5.24	0	0	776.48	22709	1110
32d3	5.5	4.74	0.4	0.2717	0.04675	0.0594	0.11	0.21725	0.1133	0.08415	1.35	116	1050	3.42	307.83	194.82	277.77	327.69	612.6	15.96	250.53	28210.2	476	0.0055	672.8	16.19	8.55	5.66	5243.39	18.98	4.53	5.24	23.14	26.62	1485.88	22753.9	1169
16d4	8.9	8.13	0.41	0.7351	0.0463	0.0365	0.09434	0.18957	0.16465	0.02047	7.68	381	2852	6.53	920.33	0	215.87	176.12	395.43	17.67	81.24	15590.5	3954.4	0.00267	2377	12.36	10.89	1.19	6201.78	116.52	8.3	6.37	0	11.18	2970.93	22051	6789.53
16d7	7	5.97	0.43	0.3675	0.07	0.0364	0.1162	0.2723	0.2471	0.0196	12.85	306	91.2785	10.16	790.95	0	190.9	152.48	387.42	21.51	66.9	22443.2	6702.6	0.0042	3452.6	12.36	5.28	2.68	7213.65	48.55	5.22	9.5	0	0	3217.48	25442.5	9445
20d3	7.3	6.62	0.44	0.128	0.045	0.054	0.12702	0.29565	0.18177	0.02701	6.76	77	1340	8.59	331.12	273.88	504.5	218	2289.27	21.51	86.96	77953.7	570.8	0.08468	1124	39.27	92.49	13.36	10803.3	69.08	11.4	9.94	27.52	52.72	1391.33	37359.6	803
34d7	12.1	10.2	0.44	0.5953	0.0811	0.0496	0.11737	0.26499	0.22385	0.02783	8.15	465	2590	13.74	361.61	324.16	320.7	308.95	376.18	20.56	256.17	34422.4	1768.8	0.00968	2032.8	12.33	3.51	14.03	0	209.35	8.7	13.17	0	10.69	7103.56	50384.1	3033
3d6	10.3	9.32	0.46	0.1936	0.1473	0.0628	0.18746	0.44496	0.32548	0.08549	3.82	189	843	11.62	1492.69	261.5	340.12	397.85	328.99	19.4	189.68	43043.7	4882.4	0.02472	3442.5	13.62	6.03	4.2	0	35.85	5.37	13.38	0	26.62	2775.94	30186.5	1417
7d3	4.8	4.01	0.48	0.1426	0.1805	0.1464	0.32784	0.45456	0.3696	0.06864	5.4	156	1911	4.91	207.22	254.99	340.12	327.69	1884.34	19.02	242.02	38991.1	817.5	0.00816	530.2	55.72	16.19	5.66	3342.07	14.68	7.04	8.06	38.98	72.41	632.51	32188.1	317
29d7	16.6	15.6	0.5	0.3669	0.0531	0.0116	0.06972	0.35524	0.31374	0.03486	9.28	162	1342	4.41	1394.27	227.02	277.77	289.61	205.13	10.69	311.47	25431.6	2011.2	0.00332	1749.4	8.51	6.03	4.2	10302.9	17.54	7.87	14.62	0	0	4467.93	32952.3	980
9d5	6.4	5.38	0.51	0.256	0.064	0.10496	0.16704	0.26624	0.24768	0.01664	15.52	261	1694	5.92	746.07	194.82	277.77	397.85	597.87	16.72	221.94	31538.8	1748.9	0.000447806	1505.2	23.98	6.03	7.09	5446.99	27.72	5.37	12.55	17.84	0	3856.04	24756.5	1022
32d6	7.5	6.36	0.52	0.3878	0.0608	0.0735	0.13425	0.30525	0.20325	0.08325	2.45	52	1059	4.41	703.03	176.39	320.7	606.7	45.9	14.44	186.7	47451.5	480.3	0.0075	1258.9	0	3.51	8.51	20218	9.02	16.19	26.74	0	0	7392.19	38182	1775
20d6	5.5	4.66	0.53	0.2277	0.0605	0.0352	0.09845	0.30745	0.23375	0.0308	7.78	46	1191	6.53	173.37	234.5	418.41	152.48	209.91	12.37	112.61	34864.7	627.1	0.0385	1569.3	7.91	307.11	8.18	9693.4	21.78	4.45	14.38	9.81	11.18	2690.83	37093.8	1121
23d3	6.1	5.33	0.53	0.15616	0.01708	0.16287	0.14579	0.21106	0.07015	0.13054	0.54	82	326	7.04	335.45	337.53	278.65	218	1530.18	34.77	129.63	31175.2	1045	0.00549	1149.6	39.27	27.74	8.18	3936.9	41.71	4.45	5.93	30.74	79.23	506.29	31000.3	627
11d4	9.4	8.62	0.53	0.435	0.045	0.067	0.12878	0.24628	0.13066	0.10904	1.21	130	1981	11.62	747.27	0	300.02	327.69	1007.56	21.33	227.71	41030.3	2278.6	0.00282	2224.3	27.9	16.19	4.2	3317.96	58.53	5.37	19.19	24.02	26.62	2375.77	43828.9	11536
7d6	7.8	6.52	0.54	0.22074	0.06474	0.08346	0.14664	0.27222	0.21762	0.04368	4.91	333	3802	5.41	268.51	227.02	340.12	327.69	1032.48	25.99	247.7	59501.3	1188.8	0.00624	749.7	33.15	13.63	4.2	4308.03	42.2	9.54	19.19	24.9	42.12	1482.78	37359.4	476
15d3	5.1	4.26	0.56	0.556	0.136	0.121	0.08007	0.44523	0.34476	0.08517	4.04	118	4083	6.94	318.41	291.74	320.7	289.61	442.75	19.79	227.71	27828.8	1449.3	0.01071	1372	14.9	11.09	2.71	3747.09	55.09	6.2	10.5	20.35	10.69	2708.28	60825.6	1923
22d6	7.2	5.82	0.57	0.51192	0.10872	0.09216	0.20592	0.28872	0.19656	0.07848	2.49	118	1558	3.91	510.2	131.49	277.77	363.63	79	31.5	261.8	15069.3	1099.1	0.00576	3339	0	3.51	23.37	8477.68	8.31	8.7	17.52	0	0	3592.56	37253	653
6d4	6.3	5.31	0.58	0.34524	0.03465	0.07434	0.1134	0.29547	0.24507	0.0441	5.63	44	939	6.43	418.73	302.95	277.77	363.63	251.66	26.77	227.71	29415.5	997.6	0.00441	1320.4	9.78	6.03	4.2	7397.57	18.62	7.87	15.44	0	10.69	2579.03	60347.9	1261
41d3	6.8	5.72	0.58	0.4468	0.1163	0.0469	0.102	0.17068	0.11764	0.0442	2.71	163	251	4.91	187.69	302.95	300.02	492.75	743.45	35.46	349.11	14451.9	1202.5	0.00748	1846.9	25.28	34.2	7.09	9390.79	17.54	10.37	10.5	24.24	10.69	1374.22	28196.4	2514
5d3	5.2	3.82	0.63	0.468	0.001	0.1373	0.10972	0.4498	0.32032	0.11804	2.71	51	1069	5.51	150.46	234.5	259.24	176.12	799.32	46.7	115.45	52448.4	1473.9	0.0078	1258.6	22.79	8.08	5.49	4264.35	18	5.22	4.58	16.33	39.2	842.22	30698.1	1195
2d4	5.5	4.06	0.63	0.4697	0.0462	0.1441	0.18095	0.28545	0.1727	0.09735	1.78	69	1890	4.91	239	227.02	277.77	462.21	762.65	23.65	295.08	39555.4	682	0.0044	860.2	25.28	11.09	1.15	2291.79	13.25	6.2	4.45	25.32	42.12	494.41	34405.3	615
2d7	7.3	5.53	0.63	0.726	0.066	0.123	0.16644	0.17739	0.10731	0.06424	1.68	90	2496	3.91	200.33	176.39	253.5	327.69	612.85	15.96	204.46	38526.1	705	0.00073	780.3	21.37	3.51	1.15	2348.39	20.79	2.86	2.48	27	57.36	525.84	33292.1	941
3d9	12.3	10.16	0.63	0.43173	0.14514	0.08487	0.23493	0.61623	0.44034	0.12915	3.42	102	844	10.05	1070.36	302.95	320.7	579.26	158.66	22.88	189.68	46348.8	5142.5	0.03444	3114.6	9.78	6.03	2.71	0	29.19	5.37	33.52	0	26.62	2193.88	32750.3	3661
4d3	5.1	4.24	0.66	0.16167	0.05763	0.06885	0.11526	0.34527	0.26724	0.07242	3.69	137	716	8.07	186.07	285.63	296.94	125.97	212.55	18.44	171.97	27349.5	740.6	0.00102	1204.2	6.44	2.49	1.19	8871.55	241.82	3.69	5.03	9.81	25.42	738.79	37783.8	522
25d6	4.6	3.4	0.67	0.212	0.014	0.063	0.0851	0.37168	0.17618	0.15594	1.13	30	1032	2.92	478.33	227.02	253.5	551.18	62.43	13.69	216.14	32303.9	850.5	0.03266	1671.9	1.06	1.03	0	1945.14	13.43	17.02	12.35	3.75	0	870.18	53195.4	1669
11d10	12.3	11.2	0.68	0.77121	0.12669	0.05535	0.17466	0.55965	0.35793	0.18327	1.95	39	1824	5.92	538.85	0	226.49	289.61	166.26	14.44	180.72	26593	1392.2	0.00369	1891.4	5.99	3.51	4.2	3149.81	14.68	2.86	42.93	0	0	1937.66	39983.6	6502
36d3	7.4	5.63	0.69	0.6875	0.0333	0.1228	0.14948	0.40774	0.28564	0.09546	3.02	48	628	7.71	63.51	313.75	277.77	1739.61	236.87	30.71	357.07	28595.6	1378.8	0.02368	1376.6	7.25	18.75	4.2	8116.91	9.02	21.17	15.86	16.78	10.69	513.27	39886.4	899
7d12	12.7	11.49	0.7	0.3277	0.0902	0.0508	0.13716	0.27178	0.22479	0.04191	5.25	577	2306	6.43	353.06	176.39	253.5	1688.53	85.88	25.99	201.52	49944.6	240.37	0.00254	1332	4.74	3.51	2.71	0	26.25	9.54	36.51	0	10.69	6206.37	35917.8	1555
16d12	10.9	9.58	0.72	0.0828	0.0447	0.0534	0.11445	0.17985	0.14497	0.02725	5.42	166	4807	10.16	362.01	0	190.9	197.8	45.5	13.12	84.1	50423.9	4573.7	0.00436	6444.4	0	2.49	0	6182.6	57.51	9.84	3.68	0	0	2077.52	30138.4	10110
34d3	8.5	7.35	0.73	0.327	0.186	0.084	0.221	0.32555	0.2737	0.0289	9.37	222	1580	5.92	731.98	313.75	340.12	1671.37	984.08	17.48	278.53	43350.7	1053.9	0.01615	1459.9	34.47	18.75	7.09	5211.58	112.1	6.2	8.87	28.03	260.59	1333.88	38034.8	7427
38d3	6.3	5.05	0.75	0.2747	0.1065	0.0725	0.16569	0.35343	0.25641	0.07371	3.46	208	1248	4	284.72	0	215.87	237.07	167.7	19.2	115.45	20063.5	659.4	0.01953	952.6	4.96	0	1.19	1743.17	12.79	13.73	6.37	1.9	25.42	320.52	29273	525
8d2	9.6	8.33	0.75	0.4512	0.0624	0.2698	0.31104	0.36	0.22176	0.12	1.84	217	597	6.94	536.81	241.43	253.5	659.84	252.66	39.46	221.94	44738.8	765.5	0.00864	1202.2	7.25	3.51	5.66	8573.74	21.15	9.54	8.06	0	0	820.22	23175.3	1856
22d3	6.3	5.13	0.77	0.2936	0.2085	0.1121	0.3087	0.4158	0.32067	0.07875	4.08	148	1035	4.41	569.58	241.43	300.02	289.61	489.37	41.06	278.53	19097.8	1025.8	0.00567	2348.3	14.9	13.63	8.51	4944.48	9.02	4.53	8.06	10.97	26.62	1776.93	35995.9	615
31d4	6.1	4.91	0.78	0.3007	0.072	0.1732	0.21045	0.31598	0.18239	0.1159	1.58	160	1627	4.41	495.72	194.82	253.5	397.85	366.09	26.77	221.94	43625.1	965.8	0.01525	1192.3	12.33	3.51	2.71	4075.59	33.99	7.04	18.35	0	26.62	1436.27	30269.3	1032
42d3	9	7.71	0.78	0.177	0.012	0.151	0.2061	0.3591	0.2142	0.1278	1.66	317	850	5	190.97	185.33	296.94	336.29	1535.09	11.25	95.53	21053.1	723.3	0.0144	387.2	36.27	5.28	5.49	7351.14	79.14	11.4	8.61	25.25	25.42	475.32	37811.4	529
3d3	16.4	15.32	0.78	0.133	0.072	0.035	0.17384	0.4428	0.31488	0.08692	3.58	322	1039	12.15	2240.16	291.74	375.99	430.63	1240.26	18.25	267.4	36139.9	5480.5	0.03444	2780.3	41.08	21.31	5.66	7706.98	129.13	8.7	7.05	27	57.36	1603.61	29562.3	6980
21d4	10.2	8.27	0.79	0.58854	0.04896	0.05712	0.09282	0.51918	0.37536	0.12852	2.91	89	936	2.92	170.18	254.99	253.5	579.26	54.86	12.18	111.95	26707.8	930.1	0.00816	613.6	2.27	0	11.29	9793.71	17.9	12.86	13.79	0	0	5029.92	26159.4	6847
1d7	11	9.81	0.79	0.2453	0.055	0.0121	0.0649	0.7524	0.5918	0.1463	4.05	84	1930	114.76	38105.9	273.88	4867.92	393.62	245.26	35.56	143.77	32694.4	2227.2	0.0044	4357	13.85	13.69	20.86	0	40.92	11.4	123.73	17	79.23	2041.06	44949.5	2113
10d2	13.1	11.87	0.82	0.3576	0.0996	0.1362	0.22139	0.53972	0.36418	0.09694	3.8	223	392	6.53	305.37	185.33	259.24	152.48	321.7	16.91	84.1	38478.7	1025.6	0.07074	2056.2	7.91	0	13.36	10035.4	36.15	4.45	8.61	0.49	25.42	2923.77	30339.9	2466
8d5	9	7.45	0.84	0.0246941	0.000847809	0.00673496	0.0356194	0.10403	0.0592152	0.0141942	0.393051	237	708	6.43	580.98	227.02	226.49	430.63	167.58	23.65	308.75	31669.7	1636	0.000475646	1503.6	5.99	1.03	1.15	4072.84	6.22	5.37	5.24	0	10.69	456.67	21607.7	2483
33d11	9.5	7.49	0.86	0.9263	0.1919	0.1891	0.3439	0.88255	0.60895	0.24035	2.52	30	606	6.02	264.88	165.1	190.9	336.29	25.23	32.41	106.92	30154.6	882.9	0.0228	1055.6	0.56	0	6.84	9197.66	3.87	5.98	2.33	2.32	11.18	1765.27	43977.6	6139
40d4	5.9	4.65	0.87	0.17936	0.06372	0.12685	0.15281	0.41064	0.35223	0.05074	7.01	79	1022	4.41	992.68	267.83	320.7	808.39	438.31	41.87	286.83	31512.7	787.9	0.00472	964.6	14.9	11.09	4.2	4635.4	22.6	7.87	13.38	9.86	42.12	945.05	32781.3	6742
21d11	6.3	4.12	0.89	0.7182	0.0586	0.0309	0.08442	0.61803	0.48384	0.12096	4.02	19	814	5.41	224.3	313.75	253.5	4913.75	117.9	23.65	162.53	21924.7	780.5	0.00378	855.4	4.74	1.03	11.29	13248.4	3.46	9.54	10.5	0	0	3764.16	34277	3680
14d10	7.4	5.6	0.91	0.498	0.085	0.14	0.15836	0.51134	0.23384	0.24938	0.94	64	682	2.92	224.3	176.39	226.49	1549.18	79.55	13.69	210.32	37610.3	865.1	0.01258	1151.7	2.27	0	0	1054.68	11.48	10.37	3.26	0	0	494.41	25848.1	1733
11d12	18.4	16.5	0.92	0.8538	0.1638	0.1306	0.26312	0.75808	0.43608	0.29992	1.46	9	1379	9.52	726.44	0	277.77	397.85	76.76	33.87	233.45	26250.8	1335	0.0092	1792	3.5	3.51	8.51	7484.18	10.6	3.7	251.66	0	10.69	4076.46	48321.6	5697
44d2	7.1	5.09	0.95	0.453	0.0653	0.1924	0.2272	0.22649	0.17679	0.04402	4.09	129	2337	4.41	345.45	194.82	226.49	462.21	292.31	25.99	346.44	31200.5	599.7	0.00213	1087.5	8.51	6.03	2.71	5998.59	32.14	12.86	4.45	0	0	720.19	40057.6	861
31d2	6.5	5.14	0.95	0.751	0.042	0.2	0.29445	0.4303	0.25155	0.15405	1.63	123	1622	5.41	333.81	227.02	300.02	363.63	656.54	26.77	221.94	49228.3	897.7	0.02275	1124.1	18.78	11.09	4.2	2191.8	36.59	9.54	8.87	0	26.62	670.1	28675.6	921
39d7	11.6	9.33	0.95	1.1542	0.0998	0.08	0.18908	0.56724	0.49416	0.06148	7.91	17	120.759	4.5	128.91	141.44	190.9	611.6	38.8	19.2	75.51	30245.7	516.7	0.00348	857.2	2.02	0	5.49	3370.73	5.25	10.62	14.38	3.94	25.42	1023.35	46197.9	674
43d14	15.7	12.77	0.96	0.9404	0.0534	0.0801	0.12717	0.60445	0.23236	0.3454	0.67	127	718	2.44	556.65	254.99	226.49	492.75	20.35	33.87	242.02	13370.8	1402.3	0.02041	995.3	0	0	7.09	9105.6	24.6	2.03	118.37	0	42.12	15899.9	31564.9	1737
34d22	18.4	14.46	0.97	0.0368	0.1141	0.0313	0.11776	0.24104	0.18584	0.04784	3.85	365	2515	10.57	753.93	291.74	320.7	1806.81	593.68	16.72	118.47	47155.1	4284.7	0.00552	3104.8	20.72	6.03	4.2	10372.7	397.46	13.7	10.5	17.32	42.12	1993.26	35868.7	7591
43d9	8.8	6.89	0.98	0.5412	0.0431	0.1214	0.16456	0.80432	0.30272	0.46816	0.64	77	780	1.96	269.16	194.82	253.5	430.63	45.66	23.65	210.32	17344.6	1287.6	0.02816	1361.3	0	0	4.2	3503.34	24.06	1.19	2.87	0	26.62	3414.72	24485.8	1741
13d8	7.5	4.61	0.99	1.118	0.089	0.101	0.19275	0.57075	0.33	0.231	1.43	263	807	3.66	69.51	227.02	226.49	492.75	134.54	15.96	306.02	29181.2	821.2	0.0045	1812.6	3.5	3.51	0	1068.97	12.9	9.54	2.87	0	0	557.24	28664.4	992
44d7	6.4	3.95	1	0.915	0.095	0.16	0.23424	0.56832	0.46208	0.09536	4.81	20	1535	2.92	119.13	101.3	157.75	760.43	27.5	15.2	327.69	23543.1	488.8	0.0032	1000.5	0	1.03	0	1270.98	7.62	6.2	2.09	0	0	203.78	44382.3	900
43d5	5	3.37	1.02	0.709	0.039	0.236	0.191	0.5715	0.207	0.329	0.63	48	891	2.44	213.55	227.02	195.47	327.69	217.59	25.99	210.32	28741.1	958.6	0.0315	1243.8	4.74	0	0	1241.92	10.78	3.7	4.05	0	0	738.96	23809.7	6477
40d6	5.9	4.48	1.03	0.3516	0.0844	0.1227	0.177	0.56168	0.47908	0.06844	7	78	1093	4.91	1140.77	267.83	300.02	1790.1	116.93	37.06	210.32	38081.1	795.4	0.0059	1216.4	3.5	3.51	1.15	6259.54	7.27	11.2	51.11	0	0	1026.07	37687.3	881
26d4	4	2.33	1.04	0.2904	0.0448	0.1012	0.1364	0.4632	0.3428	0.1152	2.98	88	2193	5.51	225.85	234.5	215.87	272.57	138.2	10.87	79.81	20644.7	350.8	0.0032	825	3.49	0	1.19	1595.47	15.38	14.51	5.48	0	11.18	661.26	30599.3	1649
12d3	6.4	5.06	1.05	0.33856	0.10944	0.31616	0.39936	0.37568	0.24128	0.1184	2.02	58	891	3	402.35	203.27	215.87	176.12	281.89	23.05	143.77	79009.7	379.8	0.00896	586.1	6.44	2.49	6.84	2679.99	8.08	6.75	10.39	2.74	11.18	578.59	42032.8	489
36d5	7.8	5.4	1.05	0.975	0.06	0.189	0.2262	0.54912	0.36504	0.1404	2.59	25	609	7.45	85.38	302.95	253.5	1531.41	118.42	37.86	391.23	30329.4	1161.3	0.0351	1663.1	2.27	3.51	4.2	7258.95	5.88	13.7	8.47	7.31	0	757.72	46803.2	914
34d14	15.2	12.12	1.06	0.953	0.3298	0.1307	0.43472	0.98344	0.74176	0.20824	3.59	184	1496	9	97.69	280.06	253.5	430.63	41.91	12.93	174.69	38742.4	2784.6	0.01976	2763.2	2.27	1.03	15.38	0	37.71	5.37	13.38	0	10.69	8145.1	45471.6	2267
21d7	8.5	6.27	1.1	0.4743	0.0969	0.0349	0.11645	0.6987	0.5457	0.1394	3.93	40	928	4.16	317.25	254.99	253.5	2773.66	24.01	12.93	177.71	40883.9	810.2	0.0034	729.2	2.27	1.03	14.03	12305.2	5.88	22	99.04	0	0	5755.66	32812.3	7153
9d9	10.9	8.46	1.1	0.484	0.1341	0.2038	0.29975	0.7085	0.62784	0.07303	8.52	269	3406	5.41	654.59	227.02	300.02	2788.03	392.51	18.25	359.72	42654.4	1689.1	0.00327	1563.3	16.19	8.55	14.03	0	48.62	7.87	37.79	8.22	10.69	8472.78	37156.1	1017
21d2	8.9	7	1.11	0.324	0.0935	0.0979	0.15664	0.55981	0.3827	0.15664	2.44	64	1029	2.44	61.41	176.39	195.47	248.75	78.86	12.18	159.46	26387.3	712.7	0.01068	688.2	2.27	0	0	1319.55	12.54	6.2	2.87	0	0	745.21	28223	646
24d2	8.6	6.54	1.17	0.5547	0.2847	0.4567	0.68714	1.39836	1.14724	0.21328	5.37	10	390	3	117.61	141.44	190.9	125.97	151.93	30.06	81.24	13332.4	324.6	0.01634	1187.7	3.49	0	0	616.55	4.91	2.17	2.78	4.71	11.18	392.74	43093.9	393
4d7	4.6	2.92	1.19	0.2829	0.1017	0.0851	0.18124	0.73094	0.60444	0.11868	5.09	39	2069	4	168.98	296.85	259.24	176.12	55.45	15.39	146.6	34178.2	1627.2	0.00138	2573.8	2.02	0	2.68	15410.9	38.92	6.75	13.05	1.9	11.18	1419.87	53861.5	666.875
40d2	6.7	5.1	1.2	0.2405	0.1146	0.2137	0.30619	0.6633	0.5628	0.08643	6.57	58	930	4.41	434.13	324.16	300.02	492.75	488.83	30.71	289.59	31893.2	712.7	0.00938	840.9	18.78	18.75	1.15	3768.86	19.34	5.37	7.66	17.58	42.12	638.78	31107.9	832
30d4	9.9	8.29	1.2	0.2218	0.1643	0.2772	0.40194	0.73953	0.54549	0.17424	3.13	330	843	4.5	143.55	234.5	259.24	255.2	754.13	44.3	108.34	22231.9	703	0.01683	1184.9	21.3	5.28	24.52	9840.7	21.78	6.75	6.37	22.63	39.2	2819.03	30458.8	768
12d10	7.1	5.02	1.21	0.6042	0.1697	0.1903	0.32731	0.68728	0.51049	0.1562	3.27	49	857	3.5	289.53	185.33	215.87	336.29	29.36	6.44	115.45	32574.4	668.2	0.01065	707.7	0	0	9.49	6842	3.36	5.98	9.05	0	0	2155.68	39905.6	650
9d3	9.7	8.27	1.21	0.3366	0.228	0.1242	0.33756	0.60625	0.56357	0.03686	15.99	425	1309	5.92	985.66	241.43	300.02	327.69	1480.92	15.2	210.32	26273.5	2174.6	0.00194	1479.2	46.39	11.09	4.2	2832.47	281.39	5.37	7.25	32.51	10.69	845.2	18929.2	1532
3d13	8.3	6.56	1.22	0.2523	0.1635	0.0706	0.21995	0.78601	0.57934	0.1577	3.67	135	1151	19.11	1383.49	313.75	358.5	1386.01	271.83	33.08	192.66	69847.5	4121.1	0.03486	3990.7	9.78	8.55	8.51	0	29.19	7.04	13.38	0	10.69	2898.92	39913.2	5862
35d4	6	3.72	1.23	0.5988	0.0624	0.2178	0.2412	0.636	0.3558	0.264	1.35	29	541	5.51	75.09	0	215.87	305.42	79.08	28.49	75.51	20632.4	609.5	0.003	1917.8	0.56	0	0	2623.79	6.66	15.29	6.82	1.9	0	279.27	32188.2	723
17d3	6.1	4.6	1.24	0.1751	0.0732	0.1964	0.24461	0.98332	0.54717	0.42395	1.29	148	2412	5	1627.32	211.58	278.65	218	821.34	20.74	82.67	28721.7	1863.4	0.00976	1477.6	18.32	8.08	8.18	7302.87	91.45	5.22	13.5	14.64	39.2	3044.33	42938.3	1116
28d9	6.2	4.21	1.25	0.4073	0.3088	0.0645	0.36146	0.67394	0.51708	0.14446	3.59	69	1072	8.49	485.99	219.44	277.77	327.69	113.2	46.71	180.72	30026.5	1106.1	0.00372	2050.5	3.5	1.03	9.91	14021.1	4.49	6.2	67.6	0	10.69	3813.17	30838.6	828
41d9	9.4	7.13	1.29	0.572	0.23	0.102	0.33746	0.73508	0.45684	0.2491	1.83	25	223	2.92	196.6	280.06	226.49	831.87	98.46	28.34	289.59	9823.23	1192.2	0.0235	2219.7	3.5	3.51	1.15	1932.51	26.25	10.37	7.66	0	0	757.72	39458.3	2196
31d0	9.5	7.14	1.3	0.4237	0.0703	0.3002	0.34865	0.7467	0.456	0.21755	2.09	28	84.0236	4.41	138.93	155.66	157.75	922.89	44.88	29.92	210.32	20536.4	937.2	0.0703	1401.4	0	0	2.71	2173.9	10.42	2.86	10.5	0	0	2579.03	29895	837
4d10	8.4	6.19	1.31	0.5485	0.1445	0.2327	0.3234	0.95172	0.76356	0.17304	4.4	12	1315	1.55	126.71	234.5	215.87	197.8	17.43	16.91	129.63	27512.8	1457.5	0.0042	2007.2	0	0	1.19	13963.8	35.16	9.07	15.93	2.11	11.18	2108.78	49521.7	537.188
43d12	11.2	8.39	1.31	0.86128	0.0672	0.14896	0.17248	1.02928	0.39648	0.59696	0.67	150	965	1.96	166.41	194.82	226.49	363.63	25.94	22.1	236.31	14692.4	1284.2	0.02576	1121.4	0	0	25.98	5887.54	19.34	1.19	5.64	0	10.69	7629.07	28342.7	1691
30d7	7.8	5.61	1.32	0.4586	0.1607	0.2839	0.50388	1.06548	0.78858	0.24882	3.16	214	844	4	83.09	185.33	238.45	272.57	106.75	34.77	95.53	20817	588.7	0.02106	1356.7	2.02	0	15.89	6083.89	15.75	9.84	13.05	6.58	39.2	3775.24	36385.9	700.625
27d3	5	3.09	1.33	0.361	0.0835	0.102	0.176	0.903	0.4465	0.436	1.02	99	507	4.41	311.68	0	240.4	289.61	167.28	26.77	221.94	17646.9	501.5	0.0025	691.9	5.99	1.03	4.2	1155.13	7.27	5.37	9.28	0	10.69	713.93	38100.4	526
28d3	6.3	4.62	1.33	0.22176	0.21357	0.13671	0.32508	0.78309	0.5607	0.20349	2.76	164	1787	5.41	349.27	227.02	300.02	289.61	474.66	51.58	156.38	34198.6	627.4	0.00882	1510.7	16.19	13.63	5.66	6034.76	14.68	4.53	13.38	22.69	26.62	2517.46	28507.6	2830
6d0	10.9	8.7	1.33	0.5188	0.0556	0.3564	0.36188	0.59841	0.40003	0.17658	2.26	107	87.8412	8.49	173.88	291.74	330.55	784.58	45.24	34.67	153.29	27463	1032.8	0.01635	1239.4	1.06	0	7.09	0	8.67	11.2	76.79	0	0	7559.23	62650.6	1092
15d6	6.9	5.06	1.37	0.2125	0.0718	0.06	0.1242	0.90528	0.70518	0.16836	4.17	25	2768	4.91	529.62	227.02	277.77	289.61	86.74	22.1	150.19	27935.7	1901.5	0.02277	1924.9	3.5	6.03	2.71	7551.25	18.98	4.53	21.28	0	0	5499.66	64201.5	7418
19d4	4.6	2.56	1.41	0.5143	0.0994	0.2259	0.26956	0.64262	0.49174	0.1357	3.62	100	522	4.41	172.04	254.99	253.5	877.93	184.06	29.92	333.07	27264	1175.1	0.00644	1067.4	4.74	3.51	0	1140.73	27.72	22	13.38	1.58	0	298.92	43558.5	6115
1d4	20.5	17.54	1.47	0.5433	0.2112	0.0943	0.2747	1.06395	0.7421	0.287	2.57	396	2195	6.02	829.71	0	259.24	289.28	52.5	45.1	95.53	21789.2	2009.8	0.0246	2334.6	2.02	0	14.63	32485.5	24.08	5.22	34.29	4.71	25.42	6923.84	38581.6	1288
19d6	5.4	3.19	1.48	0.622	0.131	0.218	0.29214	0.5886	0.43362	0.135	3.2	58	500	4.41	188.12	241.43	226.49	877.93	145.99	27.56	327.69	21735.4	1341.7	0.00594	1102.4	4.74	8.55	0	1550.11	10.78	14.53	15.03	0	0	362.12	46690.3	1082
37d4	5.8	3.26	1.55	0.6171	0.0731	0.1456	0.22852	1.09098	0.96918	0.1131	8.54	94	581	4	229.05	203.27	215.87	218	165.64	24.6	72.64	19778.4	997.7	0.00464	2408.8	3.49	2.49	4.1	12295.1	37.73	7.52	6.37	0	11.18	439.18	41312.3	601
33d8	10.4	7.15	1.57	0.883	0.2319	0.1581	0.33904	0.94744	0.71344	0.21112	3.38	23	624	6.53	613.08	203.27	215.87	305.42	36.01	35.56	115.45	41115.6	1078.3	0.0156	1215.2	0.56	2.49	4.1	10300.8	3.7	9.84	2.33	2.32	11.18	2192.17	45906.8	3033
15d10	9	6.76	1.59	0.2502	0.0747	0.0846	0.1557	1.0593	0.7101	0.2934	2.42	7	1191	3.42	173.88	176.39	226.49	289.61	36.88	18.25	295.08	21606.5	940.8	0.0441	1431.2	2.27	3.51	1.15	7584.92	10.07	3.7	4.85	0	0	5115.36	53677.8	1416
9d17	13.9	10.9	1.67	0.4156	0.2252	0.196	0.43924	0.99802	0.85346	0.12927	6.64	290	2265	4.91	453.97	194.82	253.5	1413.74	127.05	13.69	289.59	26455.7	1881.6	0.00417	1096.3	3.5	3.51	1.15	5534.88	31.03	12.86	10.5	0	0	444.08	30483.3	1147
13d4	5.7	3.11	1.7	0.611	0.1568	0.2189	0.37392	1.00776	0.53979	0.44517	1.21	148	551	3.91	90.16	313.75	226.49	462.21	298.68	20.56	250.53	35487.7	450.2	0.00798	884.6	8.51	6.03	0	837.93	9.72	11.2	4.45	0	0	469.25	27989.3	534
34d17	14.8	9.96	1.78	1.4667	0.3833	0.1273	0.48692	1.07004	0.83768	0.18648	4.46	125	1639	7.97	88.59	267.83	277.77	735.91	78.48	15.2	174.69	50968.1	2621.9	0.0222	3587.3	3.5	3.51	27.29	0	26.98	6.2	27.17	0	0	11132.8	47344	2483
34d10	13.6	10.15	1.84	1.01184	0.23256	0.1156	0.28696	0.70312	0.49232	0.18632	2.67	128	1807	9	128.75	280.06	253.5	327.69	78.16	25.21	168.63	31682.8	3346.4	0.01496	3043.5	3.5	1.03	5.66	18423.5	23.69	7.04	24.21	0	10.69	4767.35	44931.4	5820
14d5	5.2	4.08	1.89	0.3999	0.0655	0.0744	0.12948	0.29328	0.1326	0.14144	0.94	55	744	2.92	348.18	241.43	253.5	397.85	442.11	15.2	153.29	41160.8	886.9	0.00884	1467.9	14.9	1.03	0	1599.62	12.9	6.2	5.64	17.32	0	569.79	25426.1	4765
9d12	11.4	7.9	1.89	0.6817	0.1505	0.4936	0.5928	0.912	0.83334	0.07182	11.43	300	4426	3.91	636.17	194.82	277.77	1584.47	186.07	20.56	333.07	32250.7	3427.9	0.00228	2083.4	7.25	6.03	11.29	0	45.59	8.7	42.07	0	0	6960.71	35770.8	886
1d11	14	11.73	1.9	0.4522	0.2086	0.1428	0.315	1.4686	1.0024	0.4018	2.49	239	1466	10.69	1070.71	185.33	278.65	566.94	116.09	81.73	95.53	44550.1	4094.8	0.0448	3496.8	4.96	5.28	8.18	0	48.55	13.73	82.26	9.46	11.18	2192.17	40270.7	2206
27d7	7.1	4.3	1.92	0.4551	0.1001	0.2939	0.36991	1.34403	0.55593	0.76183	0.73	25	446	4.41	314.91	0	226.49	462.21	41.4	25.21	230.58	13504.3	563.4	0.00497	662.5	3.5	1.03	7.09	4358.11	3.11	13.7	19.39	0	0	2357.28	41192.6	581
18d3	9.9	6.75	2.17	0.6791	0.2069	0.6227	0.83259	1.16424	0.87912	0.23067	3.81	60	103.097	3.17	88.59	155.66	195.47	633.54	43.74	28.34	264.6	31330.3	327.2	0.04356	1165.6	1.06	0	0	2268.68	6.57	16.19	8.06	0	0	469.25	32127.5	640
30d9	10.7	7.05	2.43	0.5564	0.2161	0.6538	0.84316	1.4231	1.03683	0.32849	3.16	182	1006	4	147.53	141.44	215.87	757.74	56.87	42.71	146.6	22153.2	656.5	0.04387	1510.4	0	0	15.89	6593.81	11.69	24.7	33.85	5.47	25.42	4168.77	34529.6	857
18d9	8.2	4.55	2.88	0.2321	0.2936	0.4986	0.74374	1.65312	1.33906	0.27224	4.93	4	158	3.42	192.4	267.83	277.77	988.51	22.39	35.46	261.8	19761.9	406.1	0.02542	1516.7	0	0	9.91	7460.8	1.06	6.2	246.79	0	0	2283.31	37928.8	4542
18d0	9.3	5	3.15	0.3953	0.3711	0.6603	0.92256	1.29828	0.97278	0.27528	3.53	3	126.986	3.42	189.84	302.95	226.49	1310.87	20.21	40.26	253.35	18654	463.2	0.0372	1309.9	0	0	4.2	5417.78	0.72	8.7	130.67	0	0	1383.53	40667.2	548

## Sheet: TableS3
Table S3. Significance values for each metabolite differentiating between ICU and ward patients,
using linear regression with adjustment for age, sex, BMI and weighting down by number of time points per patient.
P values were further corrected for multiple hypothesis using FDR.
The table corresponds with Figure 2.
No.	Name	Estimate	P value	FC (median)	Q value
1	CE 20:4	-0.445	0	0.58	0
2	CE 22:6	-0.298	0	0.635	0
3	Cer 18:1;O2/16:0	0.097	0.007	1.475	0.0144703
4	Cer 18:1;O2/18:0	0.08	0.006	1.474	0.0126458
5	Cer 18:1;O2/20:0	0.084	0	1.604	0
6	Cer 18:1;O2/22:0	0.183	0	1.969	0
7	DG 16:0_18:2	0.086	0.002	2.159	0.00488435
8	DG 18:0_18:2	0.06	0.002	2.025	0.00488435
9	DG 18:1_18:2	0.155	0.001	2.727	0.00265926
10	DG 18:1_20:4	0.076	0.005	2.087	0.0109451
11	DG 18:1_20:5	0.101	0	2.991	0
12	DG 18:2_20:4	0.09	0.001	2.396	0.00265926
13	DG 18:2_22:5	0.051	0.004	1.858	0.00901255
14	DG 18:2_22:6	0.101	0	2.618	0
15	Lac-Cer 18:1;O2/14:0	-0.046	0.002	0.653	0.00488435
16	LPC 16:2	0.03	0	1.952	0
17	LPC 20:5	0.06	0.001	1.382	0.00265926
18	LPE O-18:1	0.048	0	1.792	0
19	LPE 18:0	0.071	0.006	1.467	0.0126458
20	LPE 18:1	0.202	0	1.858	0
21	LPE 18:2	0.162	0.001	1.625	0.00265926
22	LPE 18:3	0.066	0	1.841	0
23	LPE 18:4	0.01	0	1.463	0
24	LPE 20:5	0.108	0	2.52	0
25	LPE 24:0	0.017	0.003	1.337	0.00708553
26	LPG 18:0	0.032	0	1.511	0
27	LPG 18:1	0.055	0	1.748	0
28	LPG 18:2	0.085	0	2.435	0
29	LPG 18:3	0.029	0	2.166	0
30	LPG 20:1	0.011	0	1.452	0
31	LPG 20:2	0.03	0	2.368	0
32	LPG 20:3	0.029	0	2.256	0
33	LPG 20:4	0.028	0	2.166	0
34	LPG 20:5	0.034	0	2.813	0
35	LPG 22:4	0.016	0.001	1.651	0.00265926
36	LPG 22:5	0.026	0	2.175	0
37	LPG 22:6	0.033	0	2.663	0
38	LPI 18:2	0.074	0	1.566	0
39	LPI 20:3	0.056	0	1.698	0
40	LPI 20:4	0.09	0	1.471	0
41	LPI 20:5	0.045	0	2.791	0
42	LPI 22:6	0.022	0.001	1.621	0.00265926
43	LPS 18:2	0.016	0	1.542	0
44	LPS 20:5	0.011	0	1.467	0
45	LPS 22:6	0.019	0.002	1.67	0.00488435
46	unknown_1 at 5.1 min	0.041	0.005	1.418	0.0109451
47	unknown_2 at 5.1 min	0.029	0.001	1.491	0.00265926
48	unknown_3 at 5.1 min	0.044	0	1.724	0
49	unknown_4 at 5.1 min	0.033	0.004	1.363	0.00901255
50	unknown_5 at 5.1 min	0.064	0.001	1.39	0.00265926
51	unknown_6 at 5.1 min	0.04	0.002	1.411	0.00488435
52	unknown_7 at 5.1 min	0.023	0	1.331	0
53	unknown_8 at 5.1 min	0.094	0	2.112	0
54	unknown_9 at 5.1 min	0.03	0.002	1.333	0.00488435
55	PC 16:0_16:0	0.13	0.013	1.322	0.0245201
56	PC 16:0_18:0	0.132	0	1.472	0
57	PC 16:0_18:1	0.119	0.002	1.43	0.00488435
58	PC 16:0_18:2	0.099	0.017	1.374	0.0314588
59	PC 16:0_18:3	0.041	0.023	1.399	0.0414231
60	PC 16:0_20:5	0.071	0	1.897	0
61	PC 16:1_18:0	0.048	0	1.686	0
62	PC 16:1_18:1	0.097	0	1.773	0
63	PC 16:1_18:2	0.045	0.001	1.489	0.00265926
64	PC 18:0_18:0	0.067	0	1.697	0
65	PC 18:0_18:1	0.237	0	2.367	0
66	PC 18:0_18:2	0.213	0	1.652	0
67	PC 18:0_18:3	0.046	0	1.651	0
68	PC 18:0_20:2	0.029	0.023	1.53	0.0414231
69	PC 18:0_20:3	0.071	0.007	1.575	0.0144703
70	PC 18:0_20:5	0.095	0	2.302	0
71	PC 18:0_22:5	0.034	0.002	1.369	0.00488435
72	PC 18:1_18:1	0.142	0	1.92	0
73	PC 18:1_18:2	0.138	0	1.491	0
74	PC 18:1_18:3	0.045	0	1.91	0
75	PC 18:1_20:0	0.021	0.002	1.357	0.00488435
76	PC 18:1_20:2	0.032	0.003	1.549	0.00708553
77	PC 18:1_20:3	0.041	0.028	1.353	0.0493552
78	PC 18:1_20:5	0.051	0	2.502	0
79	PC 18:1_22:6	0.028	0.001	1.413	0.00265926
80	PC 18:2_19:0	0.017	0.003	1.325	0.00708553
81	PC 18:2_20:2	0.035	0	1.54	0
82	PC 20:2_20:4	0.02	0.012	1.32	0.0228743
83	PG 16:0_18:0	0.012	0	1.662	0
84	PG 16:0_18:1	0.055	0	1.537	0
85	PG 16:0_18:2	0.038	0	2.029	0
86	PG 16:0_20:2	0.026	0	1.962	0
87	PG 16:0_20:3	0.013	0	1.862	0
88	PG 16:0_20:4	0.02	0	1.832	0
89	PG 16:1_18:1	0.048	0	3.254	0
90	PG 16:1_18:2	0.043	0	2.739	0
91	PG 16:1_20:4	0.019	0	1.332	0
92	PG 16:1_22:6	0.013	0	1.563	0
93	PG 18:0_18:0	0.014	0	1.474	0
94	PG 18:0_18:1	0.041	0	1.759	0
95	PG 18:0_18:2	0.07	0	2.731	0
96	PG 18:0_20:2	0.021	0	1.99	0
97	PG 18:0_20:3	0.016	0	2.041	0
98	PG 18:0_20:4	0.025	0	1.963	0
99	PG 18:1_18:2	0.03	0	1.484	0
100	PG 18:1_20:2	0.007	0.002	1.464	0.00488435
101	PG 18:1_20:4	0.014	0	1.362	0
102	PG 18:1_22:4	0.008	0.006	1.416	0.0126458
103	PG 18:2_18:2	0.03	0	2.157	0
104	PG 18:2_20:4	0.008	0.001	1.318	0.00265926
105	PG 18:2_22:6	0.013	0	1.665	0
106	PG 22:5_22:5	0.004	0.007	1.335	0.0144703
107	PG 22:5_22:6	0.007	0	1.347	0
108	PI 14:0_16:0	-0.032	0.008	0.514	0.0162873
109	PI 15:0_16:0	-0.047	0	0.464	0
110	PI 15:0_17:0	-0.059	0.007	0.685	0.0144703
111	PI 15:0_18:0	-0.043	0	0.578	0
112	PI 16:0_16:0	-0.093	0.014	0.608	0.0262226
113	PI 16:1_18:0	-0.08	0.02	0.607	0.0365085
114	PI 17:0_22:6	0.025	0.024	1.525	0.0430083
115	PI 18:0_20:5	0.065	0	1.762	0
116	PI 18:1_18:1	0.131	0.001	1.583	0.00265926
117	PI 18:1_18:2	0.154	0	1.763	0
118	PI 18:1_18:3	0.051	0	1.84	0
119	PI 18:1_20:2	0.034	0.001	1.647	0.00265926
120	PI 18:1_20:3	0.048	0.01	1.446	0.0195818
121	PI 18:1_20:4	0.06	0.027	1.425	0.0478273
122	PI 18:2_18:2	0.08	0	2.36	0
123	PS 16:0_18:1	0.049	0	1.748	0
124	PS 18:0_18:2	0.065	0	1.559	0
125	PS 18:1_20:4	-0.042	0.002	0.677	0.00488435
126	SM 26:1;O2	0.28	0	8.474	0
127	SM 27:1;O2	0.137	0	3.492	0
128	SM 28:0;O2	0.164	0	4.339	0
129	SM 28:1;O2	0.536	0	8.753	0
130	SM 28:2;O2	0.364	0	13.139	0
131	SM 29:1;O2	0.054	0	1.551	0
132	SM 31:1;O2	-0.037	0.006	0.699	0.0126458
133	SM 37:1;O2	-0.066	0.008	0.697	0.0162873
134	SM 37:2;O2	-0.062	0	0.596	0
135	SM 39:2;O2	-0.053	0.001	0.692	0.00265926
136	PE O-16:0/16:0	0.055	0	2.212	0
137	PE O-16:0/18:1	0.382	0	10.049	0
138	PE O-16:0/18:2	0.42	0	11.893	0
139	PE O-16:0/20:1	0.048	0	2.63	0
140	PE O-16:0/20:4	-0.086	0.001	0.609	0.00265926
141	PE O-16:0/22:4	0.293	0	5.708	0
142	PE O-16:0/22:5	0.226	0	3.338	0
143	PE O-18:0/16:0	0.088	0	2.336	0
144	PE O-18:0/16:1	0.158	0	5.652	0
145	PE O-18:0/18:0	0.138	0	4.623	0
146	PE O-18:0/18:1	0.489	0	7.002	0
147	PE O-18:0/18:2	0.636	0	9.094	0
148	PE O-18:0/18:3	0.176	0	7.233	0
149	PE O-18:0/20:1	0.099	0	5.076	0
150	PE O-18:0/20:2	0.124	0	5.763	0
151	PE O-18:0/20:3	0.075	0	2.046	0
152	PE O-18:0/22:4	0.548	0	17.252	0
153	PE O-18:0/22:5	0.395	0	7.056	0
154	PE O-18:0/22:6	0.395	0	6.47	0
155	PE P-16:0/16:1	0.05	0	2.386	0
156	PE P-16:0/18:0	0.063	0	2.857	0
157	PE P-16:0/18:1	0.254	0	4.14	0
158	PE P-16:0/18:2	0.099	0.008	1.633	0.0162873
159	PE P-16:0/18:3	0.036	0	1.897	0
160	PE P-16:0/20:5	0.109	0	3.566	0
161	PE P-16:0/22:2	0.015	0.001	1.467	0.00265926
162	PE P-16:0/22:4	0.053	0.007	1.757	0.0144703
163	PE P-16:0/22:5	0.067	0.008	1.684	0.0162873
164	PE P-16:0/22:6	0.099	0	2.033	0
165	PE 14:0_16:0	0.027	0.026	1.737	0.0463609
166	PE 14:0_18:0	0.036	0	1.907	0
167	PE 14:0_18:1	0.084	0	2.207	0
168	PE 14:0_18:2	0.086	0	2.105	0
169	PE 14:0_22:6	0.026	0	1.332	0
170	PE 15:0_18:0	0.018	0.019	1.539	0.0348603
171	PE 15:0_18:1	0.036	0.002	1.647	0.00488435
172	PE 15:0_18:2	0.05	0	1.608	0
173	PE 15:0_22:6	0.033	0.004	1.304	0.00901255
174	PE 16:0_16:0	0.096	0.009	1.627	0.0178508
175	PE 16:0_16:1	0.104	0.009	2.109	0.0178508
176	PE 16:0_18:1	0.394	0	2.822	0
177	PE 16:0_18:2	0.347	0	1.744	0
178	PE 16:0_18:3	0.171	0	2.187	0
179	PE 16:0_20:1	0.06	0.006	1.851	0.0126458
180	PE 16:0_20:2	0.126	0	2.253	0
181	PE 16:0_20:3	0.146	0.002	1.329	0.00488435
182	PE 16:0_20:5	0.173	0	2.088	0
183	PE 16:0_22:5	0.126	0.004	1.314	0.00901255
184	PE 16:0_22:6	0.147	0.004	1.322	0.00901255
185	PE 17:0_18:0	0.035	0	1.867	0
186	PE 17:0_18:1	0.103	0	1.933	0
187	PE 17:0_18:2	0.135	0	1.73	0
188	PE 17:0_18:3	0.047	0	1.967	0
189	PE 17:0_20:3	0.045	0	1.45	0
190	PE 17:0_20:5	0.079	0	2.364	0
191	PE 17:0_22:6	0.055	0.003	1.382	0.00708553
192	PE 18:0_18:0	0.229	0	3.079	0
193	PE 18:0_18:1	0.496	0	3.652	0
194	PE 18:0_18:2	0.443	0	1.914	0
195	PE 18:0_18:3	0.187	0	2.051	0
196	PE 18:0_20:0	0.02	0.002	1.667	0.00488435
197	PE 18:0_20:1	0.06	0.003	1.928	0.00708553
198	PE 18:0_20:2	0.141	0	2.256	0
199	PE 18:0_20:3	0.269	0	1.623	0
200	PE 18:0_20:4	0.382	0	1.638	0
201	PE 18:0_20:5	0.323	0	2.663	0
202	PE 18:0_22:4	0.134	0	2.061	0
203	PE 18:0_22:5	0.206	0	1.588	0
204	PE 18:0_22:6	0.181	0	1.577	0
205	PE 18:1_18:1	0.317	0	2.619	0
206	PE 18:1_18:2	0.301	0	2.128	0
207	PE 18:1_18:3	0.195	0	3.751	0
208	PE 18:1_20:1	0.062	0	2.002	0
209	PE 18:1_20:2	0.102	0	2.336	0
210	PE 18:1_20:3	0.162	0	1.89	0
211	PE 18:1_20:4	0.185	0.002	1.378	0.00488435
212	PE 18:1_20:5	0.198	0	3.859	0
213	PE 18:1_22:5	0.109	0	1.61	0
214	PE 18:1_22:6	0.176	0	1.751	0
215	PE 18:2_18:2	0.156	0	2.225	0
216	PE 18:2_18:3	0.107	0	3.794	0
217	PE 18:2_20:0	0.051	0	1.971	0
218	PE 18:2_20:1	0.064	0	2.019	0
219	PE 18:2_20:2	0.077	0	2.634	0
220	PE 18:2_20:3	0.034	0.017	1.738	0.0314588
221	PE 18:2_20:5	0.057	0	2.26	0
222	PE 18:2_22:6	0.03	0	1.528	0
223	PE 19:0_20:3	0.025	0	1.835	0
224	PE 19:0_20:4	0.047	0	1.727	0
225	PE 20:0_20:3	0.023	0.003	1.587	0.00708553
226	PE 20:0_20:5	0.044	0	3.307	0
227	PE 20:0_22:4	0.02	0.002	1.589	0.00488435
228	PE 20:0_22:5	0.027	0.001	1.556	0.00265926
229	PE 20:0_22:6	0.023	0.019	1.363	0.0348603
230	PE 20:1_20:3	0.032	0.004	1.588	0.00901255
231	PE 20:1_20:5	0.048	0	2.698	0
232	PE 20:1_22:5	0.027	0.01	1.308	0.0195818
233	PE 20:2_20:3	0.042	0	1.96	0
234	PE 20:2_20:4	0.051	0.001	1.41	0.00265926
235	PE 20:2_20:5	0.036	0	2.801	0
236	PE 20:2_22:4	0.016	0.005	1.417	0.0109451
237	PE 20:2_22:5	0.028	0	1.795	0
238	PE 20:2_22:6	0.042	0	1.878	0
239	PE 20:3_20:4	0.166	0	1.675	0
240	TG 14:0_ 40:0	0.034	0.011	1.78	0.0213459
241	TG 16:0_ 40:0	0.1	0	3.36	0
242	TG 16:0_ 42:0	0.128	0	2.635	0
243	TG 14:0_ 42:1	0.102	0	3.065	0
244	TG 16:0_ 42:1	0.246	0	8.288	0
245	TG 16:1_ 42:1	0.075	0	2.694	0
246	TG 18:1_ 42:1	0.275	0	10.525	0
247	TG 18:2_ 42:2	0.274	0	17.605	0
248	TG 18:0_ 44:0	0.114	0	3.91	0
249	TG 16:0_ 44:1	0.234	0	3.555	0
250	TG 18:1_ 44:1	0.28	0	4.788	0
251	TG 16:0_ 44:2	0.294	0	7.003	0
252	TG 16:1_ 44:2	0.151	0	3.871	0
253	TG 18:1_ 44:2	0.513	0	26.707	0
254	TG 18:2_ 44:2	0.331	0	10.287	0
255	TG 18:2_ 44:3	0.447	0	37.107	0
256	TG 18:1_ 45:1	0.053	0.002	1.723	0.00488435
257	TG 18:0_ 46:0	0.057	0.008	2.297	0.0162873
258	TG 18:0_ 46:1	0.235	0	8.222	0
259	TG 18:1_ 46:1	0.125	0.01	2.087	0.0195818
260	TG 18:1_ 46:2	0.54	0	10.693	0
261	TG 18:2_ 46:2	0.18	0	3.709	0
262	TG 16:0_ 46:3	0.075	0	2.306	0
263	TG 18:1_ 46:3	0.526	0	27.355	0
264	TG 18:2_ 46:3	0.51	0	21.155	0
265	TG 18:3_ 46:3	0.099	0	4.353	0
266	TG 18:2_ 46:4	0.515	0	57.064	0
267	TG 18:1_ 47:2	0.052	0.011	1.712	0.0213459
268	TG 18:2_ 47:2	0.047	0.014	1.637	0.0262226
269	TG 18:0_ 48:2	0.052	0.009	1.961	0.0178508
270	TG 18:1_ 48:3	0.104	0.009	1.853	0.0178508
271	TG 18:2_ 48:3	0.113	0.018	1.726	0.0331385
272	TG 18:3_ 48:3	0.077	0.016	1.819	0.0297617
273	TG 14:0_ 48:4	0.056	0.004	2.011	0.00901255
274	TG 16:0_ 48:4	0.044	0.021	1.713	0.03814
275	TG 18:1_ 48:4	0.083	0	2.595	0
276	TG 18:2_ 48:4	0.116	0	2.855	0
277	TG 18:3_ 48:4	0.06	0.024	2.022	0.0430083
278	TG 20:4_ 48:4	0.094	0	3.995	0
279	TG 18:2_ 48:5	0.083	0	3.675	0
280	TG 18:3_ 48:5	0.062	0	2.633	0
281	TG 18:2_ 49:3	0.064	0.011	1.503	0.0213459
282	TG 18:0_ 50:2	0.108	0.004	2.159	0.00901255
283	TG 18:2_ 50:2	0.321	0.01	1.54	0.0195818
284	TG 14:0_ 50:3	0.296	0	2.017	0
285	TG 16:0_ 50:3	0.218	0.023	1.618	0.0414231
286	TG 18:0_ 50:3	0.073	0	2.165	0
287	TG 18:1_ 50:3	0.249	0.004	1.678	0.00901255
288	TG 18:2_ 50:3	0.282	0.006	1.755	0.0126458
289	TG 18:3_ 50:3	0.175	0.003	1.684	0.00708553
290	TG 14:0_ 50:4	0.253	0	2.8	0
291	TG 16:0_ 50:4	0.133	0.001	1.699	0.00265926
292	TG 18:1_ 50:4	0.14	0	1.891	0
293	TG 18:2_ 50:4	0.275	0	2.574	0
294	TG 18:3_ 50:4	0.137	0.006	1.946	0.0126458
295	TG 14:0_ 50:5	0.141	0	3.13	0
296	TG 16:0_ 50:5	0.11	0	2.662	0
297	TG 16:1_ 50:5	0.058	0.015	1.74	0.0279498
298	TG 18:1_ 50:5	0.098	0	2.53	0
299	TG 18:2_ 50:5	0.15	0	3.211	0
300	TG 18:3_ 50:5	0.125	0	2.589	0
301	TG 20:5_ 50:5	0.06	0	1.922	0
302	TG 18:2_ 51:2	0.123	0.004	1.569	0.00901255
303	TG 17:0_ 51:3	0.068	0.006	1.692	0.0126458
304	TG 18:2_ 51:3	0.158	0.004	1.529	0.00901255
305	TG 18:3_ 51:3	0.058	0.005	1.523	0.0109451
306	TG 18:2_ 51:4	0.168	0	1.918	0
307	TG 18:3_ 51:4	0.087	0.002	1.733	0.00488435
308	TG 18:2_ 51:5	0.101	0	2.69	0
309	TG 18:3_ 51:5	0.084	0	2.188	0
310	TG 18:0_ 52:2	0.342	0.001	2.033	0.00265926
311	TG 18:2_ 52:2	0.404	0.001	1.713	0.00265926
312	TG 14:0_ 52:3	0.053	0.023	1.671	0.0414231
313	TG 16:0_ 52:3	0.626	0.001	1.56	0.00265926
314	TG 18:0_ 52:3	0.218	0	2.574	0
315	TG 18:1_ 52:3	0.543	0.004	1.58	0.00901255
316	TG 18:2_ 52:3	0.612	0.001	1.586	0.00265926
317	TG 18:3_ 52:3	0.203	0	2.145	0
318	TG 20:0_ 52:3	0.083	0.002	1.817	0.00488435
319	TG 20:1_ 52:3	0.057	0.012	1.562	0.0228743
320	TG 16:0_ 52:4	0.771	0	2.298	0
321	TG 16:1_ 52:4	0.334	0.001	1.668	0.00265926
322	TG 18:0_ 52:4	0.122	0	2.39	0
323	TG 18:1_ 52:4	0.438	0	1.981	0
324	TG 18:2_ 52:4	0.793	0	2.28	0
325	TG 18:3_ 52:4	0.404	0	2.005	0
326	TG 20:0_ 52:4	0.122	0	2.122	0
327	TG 20:2_ 52:4	0.073	0	2.062	0
328	TG 22:4_ 52:4	0.047	0.007	1.468	0.0144703
329	TG 14:0_ 52:5	0.065	0.006	1.589	0.0126458
330	TG 16:0_ 52:5	0.429	0	3.042	0
331	TG 16:1_ 52:5	0.299	0	2.197	0
332	TG 18:1_ 52:5	0.246	0	2.153	0
333	TG 18:2_ 52:5	0.465	0	2.823	0
334	TG 18:3_ 52:5	0.422	0	2.852	0
335	TG 20:3_ 52:5	0.048	0.02	1.597	0.0365085
336	TG 20:5_ 52:5	0.158	0	1.855	0
337	TG 22:5_ 52:5	0.085	0.001	1.526	0.00265926
338	TG 14:0_ 52:6	0.086	0	1.916	0
339	TG 16:0_ 52:6	0.164	0	2.661	0
340	TG 16:1_ 52:6	0.173	0	2.304	0
341	TG 18:1_ 52:6	0.201	0	4.427	0
342	TG 18:2_ 52:6	0.228	0	2.854	0
343	TG 18:3_ 52:6	0.223	0	2.989	0
344	TG 20:4_ 52:6	0.076	0.005	1.411	0.0109451
345	TG 20:5_ 52:6	0.15	0	2.416	0
346	TG 22:6_ 52:6	0.087	0.003	1.601	0.00708553
347	TG 18:1_ 52:7	0.066	0.008	1.582	0.0162873
348	TG 20:5_ 52:7	0.14	0	3.688	0
349	TG 22:6_ 52:7	0.054	0.006	1.717	0.0126458
350	TG 18:2_ 52:8	0.09	0	2.016	0
351	TG 16:0_ 53:0	0.188	0	2.023	0
352	TG 18:2_ 53:2	0.143	0	2.309	0
353	TG 16:0_ 53:3	0.146	0.001	1.9	0.00265926
354	TG 17:0_ 53:3	0.234	0	1.982	0
355	TG 18:2_ 53:3	0.225	0	2.126	0
356	TG 16:0_ 53:4	0.09	0.001	1.817	0.00265926
357	TG 17:0_ 53:4	0.211	0	2.784	0
358	TG 18:2_ 53:4	0.241	0	2.319	0
359	TG 18:3_ 53:4	0.115	0	2.231	0
360	TG 20:4_ 53:6	0.052	0.002	1.393	0.00488435
361	TG 18:0_ 54:0	0.098	0.002	2.372	0.00488435
362	TG 18:0_ 54:1	0.255	0.001	2.41	0.00265926
363	TG 18:1_ 54:1	0.204	0.005	2.245	0.0109451
364	TG 18:0_ 54:2	0.395	0.001	2.257	0.00265926
365	TG 18:1_ 54:2	0.392	0.009	1.878	0.0178508
366	TG 18:2_ 54:2	0.309	0	3.141	0
367	TG 20:0_ 54:2	0.1	0	2.033	0
368	TG 18:0_ 54:3	0.667	0	3.132	0
369	TG 18:1_ 54:3	0.51	0.008	1.712	0.0162873
370	TG 18:2_ 54:3	0.609	0	3.111	0
371	TG 18:3_ 54:3	0.154	0	3.686	0
372	TG 16:0_ 54:4	0.163	0.018	1.573	0.0331385
373	TG 16:1_ 54:4	0.093	0.005	1.852	0.0109451
374	TG 18:0_ 54:4	0.609	0	4.622	0
375	TG 18:1_ 54:4	0.778	0	2.453	0
376	TG 18:2_ 54:4	0.758	0	3.028	0
377	TG 18:3_ 54:4	0.315	0	3.219	0
378	TG 20:1_ 54:4	0.081	0.004	2.044	0.00901255
379	TG 20:2_ 54:4	0.137	0.004	1.784	0.00901255
380	TG 20:4_ 54:4	0.137	0.009	1.356	0.0178508
381	TG 16:0_ 54:5	0.216	0.002	1.379	0.00488435
382	TG 16:1_ 54:5	0.085	0.01	1.744	0.0195818
383	TG 18:0_ 54:5	0.322	0	4.9	0
384	TG 18:1_ 54:5	0.799	0	3.751	0
385	TG 18:2_ 54:5	0.886	0	4.147	0
386	TG 18:3_ 54:5	0.452	0	2.966	0
387	TG 20:2_ 54:5	0.099	0	2.082	0
388	TG 20:3_ 54:5	0.155	0.004	1.557	0.00901255
389	TG 20:5_ 54:5	0.183	0	2.454	0
390	TG 16:0_ 54:6	0.277	0	1.875	0
391	TG 16:1_ 54:6	0.074	0.015	1.393	0.0279498
392	TG 18:1_ 54:6	0.543	0	4.513	0
393	TG 18:2_ 54:6	0.908	0	7.738	0
394	TG 18:3_ 54:6	0.515	0	4.276	0
395	TG 20:3_ 54:6	0.102	0.001	1.827	0.00265926
396	TG 20:4_ 54:6	0.302	0	1.647	0
397	TG 20:5_ 54:6	0.352	0	2.569	0
398	TG 22:6_ 54:6	0.178	0.005	1.524	0.0109451
399	TG 16:1_ 54:7	0.094	0	1.504	0
400	TG 18:1_ 54:7	0.247	0	4.018	0
401	TG 18:2_ 54:7	0.577	0	9.203	0
402	TG 18:3_ 54:7	0.468	0	7.305	0
403	TG 20:4_ 54:7	0.157	0	1.686	0
404	TG 20:5_ 54:7	0.363	0	3.28	0
405	TG 22:5_ 54:7	0.089	0	1.721	0
406	TG 22:6_ 54:7	0.153	0.002	1.674	0.00488435
407	TG 18:2_ 54:8	0.245	0	6.207	0
408	TG 18:3_ 54:8	0.299	0	11.065	0
409	TG 20:4_ 54:8	0.071	0	1.768	0
410	TG 20:5_ 54:8	0.214	0	4.155	0
411	TG 22:6_ 54:8	0.152	0	2.218	0
412	TG 16:0_ 55:1	0.244	0	2.113	0
413	TG 18:1_ 55:1	0.22	0	2.714	0
414	TG 18:1_ 55:2	0.121	0.003	2.138	0.00708553
415	TG 18:2_ 55:2	0.21	0	4.054	0
416	TG 18:1_ 55:3	0.133	0.006	2.079	0.0126458
417	TG 18:2_ 55:3	0.151	0	3.029	0
418	TG 18:1_ 55:4	0.144	0.001	2.447	0.00265926
419	TG 18:2_ 55:4	0.18	0	3.797	0
420	TG 18:1_ 55:5	0.094	0.001	2.136	0.00265926
421	TG 18:2_ 55:5	0.219	0	5.79	0
422	TG 22:6_ 55:7	0.086	0.002	1.497	0.00488435
423	TG 16:0_ 56:1	0.072	0.005	2.243	0.0109451
424	TG 18:1_ 56:1	0.117	0	2.526	0
425	TG 18:2_ 56:10	0.149	0	3.41	0
426	TG 16:0_ 56:2	0.084	0.006	2.113	0.0126458
427	TG 18:0_ 56:2	0.11	0.001	2.685	0.00265926
428	TG 20:0_ 56:2	0.142	0	2.955	0
429	TG 20:1_ 56:2	0.094	0.007	2.097	0.0144703
430	TG 16:0_ 56:3	0.087	0.002	1.802	0.00488435
431	TG 18:0_ 56:3	0.142	0	2.525	0
432	TG 18:1_ 56:3	0.157	0.012	2.007	0.0228743
433	TG 18:2_ 56:3	0.168	0	3.468	0
434	TG 20:0_ 56:3	0.171	0	3.997	0
435	TG 20:1_ 56:3	0.134	0.012	2.014	0.0228743
436	TG 20:2_ 56:3	0.09	0.002	2.006	0.00488435
437	TG 16:0_ 56:4	0.077	0.027	1.323	0.0478273
438	TG 18:0_ 56:4	0.18	0	2.244	0
439	TG 18:1_ 56:4	0.197	0.003	2.03	0.00708553
440	TG 18:2_ 56:4	0.21	0	3.118	0
441	TG 20:1_ 56:4	0.183	0	2.674	0
442	TG 20:2_ 56:4	0.112	0.012	1.686	0.0228743
443	TG 20:3_ 56:4	0.134	0.001	1.776	0.00265926
444	TG 20:4_ 56:4	0.155	0	1.678	0
445	TG 18:0_ 56:5	0.222	0	1.718	0
446	TG 18:1_ 56:5	0.209	0.005	1.664	0.0109451
447	TG 18:2_ 56:5	0.224	0	3.124	0
448	TG 20:1_ 56:5	0.168	0	3.686	0
449	TG 20:2_ 56:5	0.132	0.001	2.446	0.00265926
450	TG 20:3_ 56:5	0.116	0.02	1.436	0.0365085
451	TG 20:4_ 56:5	0.285	0.001	1.651	0.00265926
452	TG 22:5_ 56:5	0.095	0.015	1.365	0.0279498
453	TG 18:0_ 56:6	0.254	0	2.426	0
454	TG 18:1_ 56:6	0.209	0.006	1.387	0.0126458
455	TG 18:2_ 56:6	0.245	0	2.194	0
456	TG 18:3_ 56:6	0.127	0	2.924	0
457	TG 20:2_ 56:6	0.12	0	2.742	0
458	TG 20:3_ 56:6	0.124	0.004	1.605	0.00901255
459	TG 20:4_ 56:6	0.266	0.001	1.727	0.00265926
460	TG 20:5_ 56:6	0.303	0	3.769	0
461	TG 22:4_ 56:6	0.111	0.013	1.421	0.0245201
462	TG 22:6_ 56:6	0.192	0	1.874	0
463	TG 16:0_ 56:7	0.249	0	1.787	0
464	TG 16:1_ 56:7	0.076	0.003	1.488	0.00708553
465	TG 18:0_ 56:7	0.175	0	3.117	0
466	TG 18:1_ 56:7	0.285	0	1.954	0
467	TG 18:2_ 56:7	0.248	0	1.935	0
468	TG 18:3_ 56:7	0.131	0	2.149	0
469	TG 20:3_ 56:7	0.111	0	1.89	0
470	TG 20:4_ 56:7	0.239	0	1.562	0
471	TG 20:5_ 56:7	0.422	0	4.171	0
472	TG 22:4_ 56:7	0.075	0.001	1.569	0.00265926
473	TG 22:5_ 56:7	0.25	0	1.75	0
474	TG 22:6_ 56:7	0.375	0	1.85	0
475	TG 16:0_ 56:8	0.244	0	2.135	0
476	TG 16:1_ 56:8	0.094	0	1.587	0
477	TG 18:1_ 56:8	0.229	0	2.83	0
478	TG 18:2_ 56:8	0.29	0	2.591	0
479	TG 18:3_ 56:8	0.125	0	1.964	0
480	TG 20:4_ 56:8	0.18	0	1.614	0
481	TG 20:5_ 56:8	0.437	0	5.298	0
482	TG 22:5_ 56:8	0.132	0	1.784	0
483	TG 22:6_ 56:8	0.437	0	2.424	0
484	TG 18:3_ 56:9	0.135	0	2.679	0
485	TG 20:4_ 56:9	0.132	0	2.171	0
486	TG 20:5_ 56:9	0.343	0	5.507	0
487	TG 22:6_ 56:9	0.22	0	2.522	0
488	TG 22:6_ 57:10	0.029	0	1.866	0
489	TG 18:1_ 57:2	0.2	0	2.69	0
490	TG 18:2_ 57:3	0.164	0	2.85	0
491	TG 18:2_ 58:10	0.165	0	2.99	0
492	TG 20:4_ 58:10	0.088	0.002	1.649	0.00488435
493	TG 20:5_ 58:10	0.144	0	3.086	0
494	TG 22:5_ 58:10	0.109	0	2.377	0
495	TG 22:6_ 58:10	0.302	0	3.253	0
496	TG 18:1_ 58:2	0.158	0	4.803	0
497	TG 18:1_ 58:3	0.152	0	4.083	0
498	TG 18:1_ 58:5	0.07	0.025	1.776	0.0447259
499	TG 18:0_ 58:6	0.134	0	1.91	0
500	TG 20:4_ 58:6	0.063	0.007	1.696	0.0144703
501	TG 22:5_ 58:6	0.128	0.001	2.023	0.00265926
502	TG 18:0_ 58:7	0.182	0	2.72	0
503	TG 18:1_ 58:7	0.146	0.002	1.55	0.00488435
504	TG 18:2_ 58:7	0.128	0	2.045	0
505	TG 20:4_ 58:7	0.091	0.001	1.841	0.00265926
506	TG 22:4_ 58:7	0.086	0.006	1.765	0.0126458
507	TG 22:5_ 58:7	0.157	0.001	1.653	0.00265926
508	TG 22:6_ 58:7	0.255	0	2.546	0
509	TG 18:1_ 58:8	0.208	0	2.157	0
510	TG 18:2_ 58:8	0.176	0	2.199	0
511	TG 20:4_ 58:8	0.101	0.002	1.445	0.00488435
512	TG 22:5_ 58:8	0.174	0	1.971	0
513	TG 22:6_ 58:8	0.362	0	2.601	0
514	TG 18:1_ 58:9	0.203	0	2.502	0
515	TG 18:2_ 58:9	0.199	0	2.69	0
516	TG 22:5_ 58:9	0.15	0	2.115	0
517	TG 22:6_ 58:9	0.379	0	2.743	0
518	TG 22:5_ 60:10	0.071	0.001	1.437	0.00265926
519	TG 22:6_ 60:10	0.157	0	2.292	0
520	TG 22:5_ 60:11	0.071	0	1.808	0
521	TG 22:6_ 60:11	0.13	0	1.846	0
522	TG 22:6_ 60:12	0.148	0	2.387	0
523	LPA 18:1	0.0835663	7.59e-07	1.84768	2.33e-06
524	LPA 18:2	0.107215	0.000359233	1.63909	0.00108984
525	LPA 20:3	0.0348049	0.00119607	1.79122	0.00317282
526	LPA 20:5	0.0949145	7.54e-18	3.94367	2.33e-17
527	LPA 22:6	0.0665435	2.68e-06	1.7603	8.17e-06
528	cLPA 14:0	-0.05571	2.43e-09	0.488034	7.51e-09
529	S1P 18:0	-0.142807	6.28e-06	0.501105	1.91e-05
530	S1P 18:1	-0.252401	7.72e-08	0.559226	2.38e-07
531	S1P 18:2	-0.152901	2.39e-06	0.565278	7.32e-06

## Sheet: Table S4
Table S4. Paired t-tests comparing first and last time point of ward patients
The results are presented either for all patients together, or stratified by sex. Values include P values, FDR-corrected
Q values, min, max, mean and median of fold-changes. Corresponds with Figure 3.
				FC (median)			p value			Q value
No.	Class	Species	all	M	F	all	M	F	all	M	F
99	LPA	LPA 18:2	1.61931	1.12833	2.16216	0.0366738	0.664195	0.00317631	0.077015	0.845157	0.0307858
73	PE	PE 16:0_18:3	1.56149	1.62741	1.1739	0.00586582	0.00835213	0.330395	0.0476652	0.204636	0.441599
98	LPA	LPA 16:0	1.37112	1.10143	1.50407	0.00788493	0.251509	0.00412455	0.0305707	0.591605	0.0345416
74	PE	PE 16:0_20:1	1.35698	1.52114	1.07867	0.00243813	0.000486497	0.339991	0.0280053	0.109039	0.450447
47	PG	PG 16:1_20:4	1.33615	1.38399	1.26391	3.22466e-05	0.001659	0.0134682	0.0023583	0.157256	0.0717214
52	PI	PI 18:0_18:2	1.30102	1.55054	1.04378	0.00307993	0.00233807	0.345538	0.0307153	0.169708	0.454503
41	PC	PC 16:1_20:4	0.704451	0.713872	0.695734	0.00322471	0.169188	0.000338218	0.0312439	0.525967	0.0285348
97	TG	TG 16:1_52:6	0.701539	0.729381	0.58079	0.00808204	0.346129	0.00190785	0.0575714	0.707084	0.0438896
71	SM	SM 43:2;O2	0.696984	0.688584	0.705384	0.00111914	0.0411337	0.0105518	0.0199645	0.32937	0.0672984
49	PI	PI 16:0_20:3	0.690861	0.903068	0.414545	0.00212093	0.22015	0.000792545	0.0264393	0.590475	0.0382899
42	PC	PC 18:1_20:3	0.690575	0.695214	0.454046	0.00189699	0.188186	0.000626607	0.0251891	0.546138	0.0382899
12	LPC	LPC 19:0	0.689931	0.687823	0.70161	0.000190764	0.00701077	0.0140921	0.00608368	0.192874	0.0726543
25	LPE	LPE 20:2	0.688763	0.742683	0.569869	0.000194101	0.02768	0.00206775	0.00608368	0.279295	0.0444769
75	PE	PE 17:0_22:4	0.688295	0.787101	0.522025	0.00143488	0.168807	0.000837701	0.0209875	0.525967	0.0382899
51	PI	PI 17:0_20:4	0.685822	0.824084	0.499373	0.00102522	0.0823211	0.00400027	0.0193908	0.386219	0.0526667
18	LPC	LPC 22:5	0.683823	0.746239	0.577459	0.00206831	0.0227263	0.0557789	0.0262578	0.265221	0.146737
40	PC	PC 16:1_20:3	0.68097	0.698398	0.641562	0.00184958	0.181309	0.00077363	0.0250493	0.54195	0.0382899
20	LPE	LPE O-17:0	0.678719	0.691493	0.643363	0.00139003	0.0440866	0.0187812	0.0209232	0.331117	0.0827428
53	PI	PI 18:0_20:2	0.677968	0.926034	0.54993	0.00658889	0.464409	0.000480766	0.050902	0.802132	0.03516
72	PE	PE O-16:0/22:5	0.676653	0.705222	0.606118	0.00268229	0.0677589	0.0220149	0.0292591	0.369809	0.0904508
78	PE	PE 18:2_18:2	0.67616	0.908604	0.487266	0.00516638	0.213485	0.00490019	0.043074	0.582146	0.0537551
6	LPC	LPC 16:2	0.675679	0.754387	0.595432	0.000287602	0.017425	0.0112236	0.00788748	0.251442	0.0682572
7	LPC	LPC 17:0	0.674254	0.663523	0.684986	6.68054e-05	0.00769718	0.00528455	0.00345358	0.203645	0.0549172
17	LPC	LPC 22:1	0.671239	0.737082	0.608979	4.99443e-05	0.00346634	0.0114903	0.00288363	0.172844	0.0682572
24	LPE	LPE 20:1	0.669996	0.757245	0.649543	0.00182912	0.121432	0.00454386	0.0250493	0.453766	0.0526667
85	PE	PE 18:2_22:5	0.669561	0.760355	0.498132	0.000471219	0.0130272	0.00309381	0.0112375	0.228517	0.0502627
46	PC	PC 20:3_20:4	0.667956	0.670689	0.607949	6.70543e-05	0.0170807	0.00131646	0.00345358	0.251442	0.0438896
82	PE	PE 18:2_20:4	0.662887	0.793782	0.561177	0.000914732	0.0626402	0.00196043	0.0185826	0.359771	0.0438896
10	LPC	LPC 18:2	0.662553	0.671094	0.570665	3.82587e-06	0.000364855	0.00597624	0.000839396	0.109039	0.0549172
56	PI	PI 18:1_20:4	0.659504	0.825124	0.477938	0.00297163	0.223691	0.00173262	0.0304661	0.592726	0.0438896
21	LPE	LPE 17:0	0.658956	0.864753	0.549119	0.0013619	0.0967441	0.00456093	0.0209232	0.409987	0.0526667
54	PI	PI 18:0_20:3	0.654185	0.853464	0.552285	0.00295953	0.270597	0.000885649	0.0304661	0.638753	0.0385968
36	LPS	LPS 20:0	0.654101	0.772883	0.640243	0.00277983	0.143281	0.00406618	0.0296066	0.490021	0.0526667
79	PE	PE 18:2_18:3	0.649546	0.920462	0.416043	0.00518301	0.526823	0.000280803	0.043074	0.820622	0.0277357
39	LPS	LPS 20:4	0.648677	0.758743	0.51115	0.00288724	0.0986913	0.0145706	0.0301648	0.411651	0.0726543
5	LPC	LPC 16:1	0.644663	0.710589	0.555175	1.89592e-05	0.0034621	0.00252257	0.00195843	0.172844	0.0494153
88	PE	PE 20:0_22:5	0.64319	0.945824	0.510484	0.01155	0.549766	0.00160592	0.0732388	0.839382	0.0438896
9	LPC	LPC 18:1	0.64215	0.728796	0.492851	2.6232e-05	0.00172021	0.00413772	0.00221358	0.157256	0.0526667
29	LPG	LPG 20:5	0.639317	0.642656	0.635978	0.00499192	0.0740011	0.0434317	0.0421241	0.37583	0.128731
13	LPC	LPC 19:1	0.63902	0.698552	0.539462	9.13743e-05	0.00580302	0.00711366	0.00408783	0.178937	0.0569612
84	PE	PE 18:2_22:4	0.637638	0.652333	0.470438	0.00116475	0.0637028	0.00617739	0.0199645	0.360034	0.0549172
48	PI	PI 15:0_22:4	0.635948	0.804684	0.472477	0.00126659	0.0790158	0.00624098	0.020738	0.386219	0.0549172
4	LPC	LPC 15:0	0.631296	0.687958	0.56772	9.20131e-05	0.00798243	0.00686073	0.00408783	0.203645	0.0557229
1	LPC	LPC O-14:0	0.625409	0.658311	0.519265	4.29537e-05	0.00515586	0.00655204	0.00261779	0.178937	0.0549172
37	LPS	LPS 20:1	0.618577	0.60534	0.631814	0.0013058	0.0527018	0.00654942	0.0207603	0.34086	0.0549172
80	PE	PE 18:2_20:0	0.61751	0.881765	0.42434	0.0022796	0.18397	0.00194749	0.0277858	0.54486	0.0438896
83	PE	PE 18:2_20:5	0.616518	0.851437	0.367583	0.000258548	0.00584995	0.00370994	0.00746387	0.178937	0.0526667
15	LPC	LPC 20:2	0.616473	0.634623	0.528565	3.67791e-05	0.00881801	0.00167287	0.00237333	0.204636	0.0438896
35	LPS	LPS 18:2	0.616406	0.72074	0.384058	0.00116401	0.144281	0.000811925	0.0199645	0.490021	0.0382899
2	LPC	LPC O-16:1	0.615406	0.78752	0.504024	0.000150437	0.015489	0.00414499	0.00532353	0.246253	0.0526667
50	PI	PI 17:0_20:3	0.60925	0.688995	0.373259	0.000168235	0.0304826	0.0013498	0.00559254	0.290577	0.0438896
77	PE	PE 18:1_22:4	0.606977	0.649505	0.463396	0.000751683	0.054745	0.00311812	0.0161685	0.343199	0.0502627
26	LPG	LPG 20:2	0.603298	0.664182	0.592462	1.13834e-07	7.90716e-05	0.000228443	0.000124876	0.0433708	0.0277357
95	PE	PE 20:4_22:4	0.60277	0.696967	0.461401	0.00599562	0.130339	0.0214458	0.0483617	0.475022	0.0889133
96	PE	PE 20:4_22:5	0.601108	0.689695	0.536315	0.00367763	0.0793039	0.0184097	0.0335556	0.386219	0.0826386
43	PC	PC 18:1_20:5	0.59942	0.610849	0.514198	0.00324686	0.0974331	0.0172286	0.0312439	0.409987	0.0811147
11	LPC	LPC 18:3	0.598345	0.623433	0.550739	3.71909e-06	0.000496988	0.00121753	0.000839396	0.109039	0.0438896
86	PE	PE 20:0_20:3	0.59485	0.803249	0.418743	0.00238593	0.159964	0.00375791	0.0280053	0.510118	0.0526667
44	PC	PC 18:2_18:2	0.588175	0.66674	0.549192	2.14231e-05	0.00496547	0.00251347	0.00195843	0.178937	0.0494153
63	PS	PS 18:0_22:4	0.585648	0.619127	0.376348	0.00537127	0.141058	0.0171707	0.0443029	0.486813	0.0811147
28	LPG	LPG 20:4	0.582241	0.732493	0.336872	0.000132442	0.0381177	0.000364164	0.00500997	0.321715	0.0285348
93	PE	PE 20:3_20:5	0.576332	1.15282	0.41345	0.0112669	0.598444	0.00102557	0.0718593	0.870679	0.0409239
76	PE	PE 18:1_20:0	0.573082	0.613389	0.489064	0.002431	0.0675836	0.0219775	0.0280053	0.369809	0.0904508
3	LPC	LPC 14:0	0.57252	0.636483	0.539959	0.000106932	0.00335915	0.0145326	0.0043446	0.172844	0.0726543
59	PS	PS 18:0_18:1	0.566446	0.762156	0.458781	0.00235498	0.0867431	0.0137515	0.0280053	0.391593	0.0725261
64	PS	PS 18:0_22:5	0.562145	0.604048	0.363328	0.00385253	0.0652326	0.0312455	0.0346412	0.363249	0.107787
22	LPE	LPE 19:0	0.56159	0.737733	0.490175	0.000286829	0.0765007	0.000148267	0.00788748	0.380625	0.0271081
81	PE	PE 18:2_20:3	0.560399	0.720292	0.400503	0.000230537	0.0231866	0.000535354	0.00683511	0.265414	0.0367052
14	LPC	LPC 20:0	0.558341	0.584974	0.497558	0.000629141	0.0141466	0.0268644	0.0146844	0.238752	0.100239
89	PE	PE 20:1_22:4	0.554889	0.598209	0.467248	0.0020167	0.0979184	0.00725082	0.0260272	0.409987	0.0576388
65	PS	PS 18:1_18:1	0.552266	0.593433	0.369277	0.000946957	0.0485469	0.00993703	0.0188875	0.337204	0.066469
16	LPC	LPC 20:3	0.548763	0.567337	0.44174	2.00017e-05	0.00381139	0.00313386	0.00195843	0.178937	0.0502627
90	PE	PE 20:2_20:3	0.548528	1.0035	0.477768	0.0260505	0.892547	0.000263255	0.13835	0.98469	0.0277357
19	LPC	LPC 24:1	0.54822	0.541166	0.640304	0.000122875	0.00287643	0.0305875	0.00481407	0.169708	0.10585
34	LPS	LPS 18:1	0.547134	0.694576	0.463873	0.00136939	0.110383	0.00298448	0.0209232	0.440326	0.0502627
8	LPC	LPC 17:1	0.545501	0.62124	0.541096	7.57331e-06	0.00157307	0.00157425	0.000923102	0.157256	0.0438896
91	PE	PE 20:2_22:4	0.538765	0.608721	0.449803	0.000790595	0.0363798	0.00880481	0.0166785	0.321715	0.0631581
92	PE	PE 20:3_20:3	0.538383	0.880605	0.358655	0.00282835	0.157947	0.00445857	0.0298337	0.50961	0.0526667
68	PS	PS 18:1_20:4	0.536179	0.731216	0.395465	0.00318291	0.110376	0.0142172	0.0311755	0.440326	0.0726543
87	PE	PE 20:0_22:4	0.529225	0.699465	0.407497	0.0035199	0.179999	0.00569487	0.0327231	0.540983	0.0549172
58	PS	PS 18:0_18:0	0.520177	0.798796	0.432267	0.00141141	0.0862821	0.00638605	0.0209232	0.391218	0.0549172
66	PS	PS 18:1_20:0	0.517285	0.625732	0.431545	0.00444023	0.140491	0.0144686	0.0389675	0.486813	0.0726543
61	PS	PS 18:0_20:3	0.501586	0.634194	0.338817	0.00245078	0.0934361	0.0121051	0.0280053	0.405136	0.0692555
55	PI	PI 18:1_20:3	0.499611	0.710268	0.376775	0.0026908	0.220049	0.00159212	0.0292591	0.590475	0.0438896
27	LPG	LPG 20:3	0.499147	0.563916	0.375819	3.17356e-06	0.00293933	2.10968e-05	0.000839396	0.169708	0.0205431
60	PS	PS 18:0_18:2	0.493948	0.619554	0.284435	0.000331265	0.0557809	0.00104455	0.00845111	0.34768	0.0409239
94	PE	PE 20:3_22:5	0.489986	0.512261	0.396031	0.000697179	0.021157	0.00803548	0.0156083	0.263741	0.0608638
33	LPS	LPS 18:0	0.485988	0.629134	0.479695	0.000840372	0.0689765	0.00206316	0.0173941	0.37288	0.0444769
30	LPG	LPG 22:4	0.48296	0.553307	0.315281	6.23316e-06	0.00586932	5.61798e-05	0.000869169	0.178937	0.0205431
38	LPS	LPS 20:3	0.481353	0.665931	0.390205	0.00130396	0.0874614	0.00190642	0.0207603	0.391613	0.0438896
23	LPE	LPE 20:0	0.480764	0.771158	0.419233	0.000658554	0.117597	0.000303398	0.0150507	0.446379	0.0277357
45	PC	PC 18:2_20:3	0.468069	0.483015	0.45897	7.75013e-07	0.00159253	0.000103721	0.000425095	0.157256	0.0271081
67	PS	PS 18:1_20:1	0.464532	0.600927	0.359195	0.000464199	0.0402435	0.00480685	0.0112375	0.324611	0.0537551
70	PS	PS 20:3_20:4	0.455513	0.694488	0.421165	0.00140956	0.0480068	0.0160555	0.0209232	0.337204	0.0783653
62	PS	PS 18:0_20:4	0.442916	0.690545	0.424445	0.000748517	0.0483465	0.00754087	0.0161685	0.337204	0.0595132
57	PS	PS 17:0_18:1	0.417406	0.44914	0.348375	0.000406383	0.0270642	0.0090962	0.0101319	0.279063	0.0631581
69	PS	PS 18:1_22:4	0.41637	0.541654	0.237817	0.0111468	0.328983	0.00257316	0.0715089	0.686219	0.049522
31	LPG	LPG 22:5	0.377722	0.460463	0.215497	3.06783e-05	0.0182026	4.72833e-05	0.0023583	0.256004	0.0205431
32	LPG	LPG 22:6	0.348632	0.622001	0.278317	9.31592e-05	0.0324893	0.000137518	0.00408783	0.29843	0.0271081

## Sheet: Table S5
Table S5. Spearman correlation coefficients and FDR Q values between metabolites and immune markers
No.	Var1	Var2	R	P value	Q value
1	CE 18:3	CRP	-0.430145	6.4175e-06	0.000189457
2	CE 18:3	IL-6	-0.383625	6.33386e-05	0.00101401
3	CE 18:3	T cells	0.360179	0.000204775	0.00242581
4	CE 18:4	CD4	0.354347	0.0002626	0.00293102
5	CE 18:4	T cells	0.355698	0.000247998	0.00279959
6	CE 20:3	CD163	-0.355885	0.00024604	0.00278287
7	CE 20:3	CD8	0.489138	2.32671e-07	1.77737e-05
8	CE 20:3	CRP	-0.411269	1.7546e-05	0.000397683
9	CE 20:3	IFNG	-0.367089	0.000136664	0.00178986
10	CE 20:3	IL-6	-0.429882	5.85169e-06	0.000177759
11	CE 20:3	Monocytes	0.44423	3.32627e-06	0.000115946
12	CE 20:3	T cells	0.400354	3.252e-05	0.000618743
13	CE 20:4	CD163	-0.43149	6.64996e-06	0.000193802
14	CE 20:4	CD8	0.350591	0.000307491	0.00328784
15	CE 20:4	IL-6	-0.357967	0.000205268	0.00242853
16	CE 20:4	TNFα	-0.396069	3.77829e-05	0.000691766
17	CE 20:5	Monocytes	0.369185	0.000138223	0.00180392
18	CE 20:5	T cells	0.429645	7.3361e-06	0.000208678
19	CE 20:5	TNFα	-0.36886	0.000136278	0.00178741
20	CE 22:4	CD163	-0.465613	9.79517e-07	4.90214e-05
21	CE 22:4	CD4/CD8	-0.345596	0.000349643	0.00362113
22	CE 22:4	TNFα	-0.36343	0.000173722	0.00214208
23	CE 22:5	CD163	-0.382935	7.42455e-05	0.00113955
24	CE 22:6	CD163	-0.425636	9.06407e-06	0.000244306
25	CE 22:6	TNFα	-0.400056	3.1009e-05	0.000597219
30	Cer 18:1;O2/16:0	CD206	0.375385	9.3395e-05	0.00135398
26	Cer 18:1;O2/16:0	Ferritin	0.493652	1.16768e-07	1.20791e-05
27	Cer 18:1;O2/16:0	IL-18	0.392523	4.11543e-05	0.000736096
28	Cer 18:1;O2/16:0	IL-6	0.416932	1.18146e-05	0.000296366
29	Cer 18:1;O2/16:0	NLR	0.367603	0.000148218	0.00190158
31	Cer 18:1;O2/16:0	TNFα	0.352507	0.000279463	0.00306757
32	Cer 18:1;O2/17:0	CD163	0.359399	0.000211755	0.00248275
36	Cer 18:1;O2/17:0	CD206	0.350844	0.000279672	0.00306903
33	Cer 18:1;O2/17:0	Ferritin	0.493624	1.16986e-07	1.20791e-05
34	Cer 18:1;O2/17:0	IL-18	0.460518	9.84963e-07	4.91736e-05
35	Cer 18:1;O2/17:0	IL-8	0.356895	0.000215154	0.00251134
37	Cer 18:1;O2/17:0	TNFα	0.392491	4.50192e-05	0.000788327
38	Cer 18:1;O2/18:0	Ferritin	0.442582	2.85482e-06	0.000104408
39	Cer 18:1;O2/18:0	IL-18	0.372792	0.000105313	0.00148076
40	Cer 18:1;O2/18:1	IL-18	0.409854	1.71383e-05	0.000390825
41	Cer 18:1;O2/20:0	CD163	0.353963	0.000266898	0.00296467
44	Cer 18:1;O2/20:0	CD206	0.418949	1.06103e-05	0.000274752
42	Cer 18:1;O2/20:0	Ferritin	0.42597	7.25738e-06	0.000207365
43	Cer 18:1;O2/20:0	IL-18	0.383599	6.34158e-05	0.00101485
45	Cer 18:1;O2/20:0	sIL2R	0.351088	0.000276763	0.00304774
46	Cer 18:1;O2/20:1	IL-18	0.587491	6.87608e-11	5.73774e-08
47	Cer 18:1;O2/20:1	IL-1β	0.504496	5.52574e-08	7.26484e-06
48	Cer 18:1;O2/20:1	IL-8	0.463982	7.9633e-07	4.26741e-05
49	Cer 18:1;O2/22:0	CD163	0.364627	0.000168874	0.00209431
52	Cer 18:1;O2/22:0	CD206	0.408466	1.84173e-05	0.000411277
50	Cer 18:1;O2/22:0	Ferritin	0.392549	4.11009e-05	0.000735464
51	Cer 18:1;O2/22:0	IL-6	0.361438	0.000176084	0.00216013
53	Cer 18:1;O2/22:0	TNFα	0.387989	5.59618e-05	0.000921162
54	Cer 18:1;O2/24:0	B cells	0.353565	0.000248727	0.00280705
55	Cer 18:1;O2/24:1	Ferritin	0.34825	0.000312463	0.00332534
56	Cer 18:1;O2/26:0	CD8	0.381881	7.79417e-05	0.00118078
57	Cer 18:1;O2/26:0	CXCL10	-0.345726	0.0003762	0.00382985
58	Cer 18:1;O2/26:0	Monocytes	0.347109	0.000355339	0.003666
59	Cer 18:1;O2/26:0	T cells	0.350646	0.000306786	0.0032836
60	Cer 18:1;O2/26:1	IL-18	0.385823	5.70034e-05	0.00093492
3954	cLPA 14:0	CD8	0.360692	0.000182014	0.00221654
3958	cLPA 14:0	CRP	-0.529572	1.04652e-08	2.42999e-06
3961	cLPA 14:0	CXCL10	-0.390028	4.65002e-05	0.000805294
3966	cLPA 14:0	Ferritin	-0.384258	6.14497e-05	0.000989194
3968	cLPA 14:0	GM-CSF	-0.376811	8.73901e-05	0.00128348
3971	cLPA 14:0	IFNG	-0.34825	0.000312459	0.00332534
3981	cLPA 14:0	IL-6	-0.497665	8.8797e-08	1.01417e-05
3987	cLPA 14:0	NLR	-0.39077	4.48473e-05	0.000785654
3994	cLPA 14:0	TNFα	-0.41101	1.77827e-05	0.000401712
63	Cer 18:0;O2/16:0	CD206	0.357253	0.000211806	0.00248275
61	Cer 18:0;O2/16:0	Ferritin	0.351753	0.000268957	0.00298111
62	Cer 18:0;O2/16:0	IL-18	0.355291	0.000230763	0.00264669
64	Cer 18:0;O2/24:0	CD8	0.350723	0.000305802	0.00327492
65	Cer 18:0;O2/24:1	CRP	-0.352741	0.000276676	0.00304761
66	DG 16:0_18:2	CD163	0.376938	9.76734e-05	0.00139785
67	DG 16:0_18:2	Ferritin	0.346531	0.0003361	0.0035147
68	DG 18:0_18:2	CD163	0.378608	9.05393e-05	0.00131978
69	DG 18:1_18:2	CD163	0.398146	3.6194e-05	0.000670046
70	DG 18:1_18:2	Ferritin	0.36848	0.000128302	0.00171443
71	DG 18:1_20:4	CD163	0.382122	7.70798e-05	0.00117184
72	DG 18:1_20:4	IL-8	0.385755	5.71898e-05	0.000936201
73	DG 18:1_20:5	CD163	0.438002	4.68192e-06	0.000150499
76	DG 18:1_20:5	CD206	0.401832	2.58637e-05	0.000523005
74	DG 18:1_20:5	Ferritin	0.366399	0.000140993	0.00183291
75	DG 18:1_20:5	IL-18	0.345791	0.000346781	0.00360061
77	DG 18:2_20:4	CD163	0.428766	7.68584e-06	0.000215985
79	DG 18:2_20:4	CD206	0.346144	0.000341648	0.00356079
78	DG 18:2_20:4	Ferritin	0.354845	0.000235283	0.00269098
80	DG 18:2_22:5	CD163	0.411853	1.84066e-05	0.000411263
81	DG 18:2_22:5	Ferritin	0.346306	0.000339316	0.00354198
82	DG 18:2_22:6	CD163	0.442725	3.61476e-06	0.000123372
85	DG 18:2_22:6	CD206	0.381206	7.10626e-05	0.00110438
83	DG 18:2_22:6	Ferritin	0.418277	1.09982e-05	0.000281962
84	DG 18:2_22:6	IL-18	0.370656	0.000116176	0.00159083
86	Hex-Cer 18:0;O2/24:1	Monocytes	0.355127	0.000254077	0.00285416
87	Hex-Cer 18:1;O2/12:0	Monocytes	0.417926	1.35195e-05	0.000329628
88	Hex-Cer 18:1;O2/17:0	Monocytes	0.347032	0.000356469	0.00367044
89	Hex-Cer 18:1;O2/18:0	CD8	0.356741	0.000237239	0.00271076
90	Hex-Cer 18:1;O2/18:0	CXCL10	-0.349734	0.000318677	0.00336943
91	Hex-Cer 18:1;O2/18:1	CXCL10	-0.36444	0.000170255	0.00210888
92	Hex-Cer 18:1;O2/18:1	Monocytes	0.354676	0.000258967	0.00289544
93	Hex-Cer 18:1;O2/20:0	CD8	0.371216	0.000126302	0.00169319
94	Hex-Cer 18:1;O2/20:0	Monocytes	0.348241	0.000339086	0.00354049
95	Hex-Cer 18:1;O2/24:1	Monocytes	0.377114	9.68985e-05	0.0013892
96	Hex-Cer 18:1;O2/26:0	Monocytes	0.39629	3.95807e-05	0.000716413
97	Hex-Cer 18:1;O2/26:1	Monocytes	0.35539	0.000251254	0.00282855
99	Lac-Cer 18:1;O2/12:0	CD163	-0.347098	0.0003555	0.003666
100	Lac-Cer 18:1;O2/12:0	CD206	-0.401261	2.6622e-05	0.000531764
101	Lac-Cer 18:1;O2/14:0	CD163	-0.361793	0.000190996	0.00229209
3972	LPA 14:0	IL-18	-0.517966	2.10246e-08	3.85494e-06
3973	LPA 16:0	IL-18	-0.396998	3.29749e-05	0.000625362
3974	LPA 16:1	IL-18	-0.443101	2.7706e-06	0.00010215
3948	LPA 18:1	CCL17	0.386218	5.59307e-05	0.000921021
3985	LPA 18:1	Leukocytes	0.362427	0.000168506	0.0020922
3988	LPA 18:1	TNFα	0.347908	0.000339669	0.00354382
3975	LPA 18:2	IL-18	-0.407547	1.93118e-05	0.000425442
3977	LPA 18:2	IL-1β	-0.376502	8.86602e-05	0.00129887
3976	LPA 20:4	IL-18	-0.370662	0.000116141	0.00159083
3984	LPA 22:6	IL-8	0.345144	0.00035637	0.00367034
165	LPC 12:0	CXCL10	-0.377894	9.35284e-05	0.00135417
166	LPC 14:0	CD4	0.400738	3.19172e-05	0.000610113
167	LPC 14:0	CD8	0.363507	0.000177319	0.00217008
168	LPC 14:0	CRP	-0.437055	4.3731e-06	0.000142789
169	LPC 14:0	CXCL10	-0.579175	0	0
170	LPC 14:0	GM-CSF	-0.486439	1.89366e-07	1.58017e-05
171	LPC 14:0	IFNG	-0.409936	1.70656e-05	0.000389384
172	LPC 14:0	IL-10	-0.402218	2.53621e-05	0.000515667
173	LPC 14:0	IL-18	0.364401	0.000154262	0.00196127
174	LPC 14:0	IL-6	-0.453716	1.48521e-06	6.65142e-05
175	LPC 14:0	IL-8	0.374731	9.62787e-05	0.00138176
176	LPC 14:0	Monocytes	0.35371	0.000269758	0.00298727
177	LPC 14:0	T cells	0.415795	1.50748e-05	0.000357735
178	LPC 15:0	CD4	0.448052	2.68834e-06	9.9981e-05
179	LPC 15:0	CRP	-0.410749	1.80239e-05	0.000405812
180	LPC 15:0	CXCL10	-0.577318	0	0
181	LPC 15:0	GM-CSF	-0.502631	6.2963e-08	7.96895e-06
182	LPC 15:0	IFNG	-0.40333	2.397e-05	0.000496749
183	LPC 15:0	IL-10	-0.395986	3.46798e-05	0.000649932
184	LPC 15:0	IL-12p70	-0.346025	0.000343371	0.00357518
185	LPC 15:0	IL-18	0.409052	1.78664e-05	0.000402712
186	LPC 15:0	IL-6	-0.490126	1.48108e-07	1.37447e-05
187	LPC 15:0	IL-8	0.375137	9.44784e-05	0.00136455
188	LPC 15:0	Lymphocytes	0.355733	0.000226359	0.0026123
189	LPC 15:0	T cells	0.437772	4.741e-06	0.000151773
190	LPC 16:0	CD4	0.411534	1.87041e-05	0.000415863
191	LPC 16:0	CXCL10	-0.530763	1.35347e-08	2.92808e-06
192	LPC 16:0	GM-CSF	-0.429816	5.87287e-06	0.00017827
193	LPC 16:0	IFNG	-0.377195	8.58364e-05	0.00126749
194	LPC 16:0	IL-10	-0.348862	0.000304423	0.00326662
195	LPC 16:0	IL-18	0.5544	1.23455e-09	5.15083e-07
196	LPC 16:0	IL-1β	0.376392	8.91178e-05	0.00130411
197	LPC 16:0	IL-6	-0.371966	0.000109398	0.00152456
198	LPC 16:0	IL-8	0.514848	2.63934e-08	4.38659e-06
199	LPC 16:0	T cells	0.411084	1.91323e-05	0.000423083
200	LPC 16:1	CD4	0.407174	2.32579e-05	0.00048643
201	LPC 16:1	CXCL10	-0.562272	7.98722e-10	3.85623e-07
202	LPC 16:1	GM-CSF	-0.43896	3.51356e-06	0.000120725
203	LPC 16:1	IFNG	-0.368794	0.000126483	0.0016945
204	LPC 16:1	IL-10	-0.404456	2.26323e-05	0.000477004
205	LPC 16:1	IL-18	0.451776	1.66711e-06	7.13021e-05
206	LPC 16:1	IL-6	-0.348456	0.000309737	0.00330322
207	LPC 16:1	IL-8	0.446344	2.29511e-06	8.97444e-05
208	LPC 16:1	T cells	0.362342	0.000186509	0.00225155
209	LPC 16:2	CD4	0.43619	5.1656e-06	0.00016123
210	LPC 16:2	CXCL10	-0.495761	1.52308e-07	1.3932e-05
211	LPC 16:2	GM-CSF	-0.371554	0.000111489	0.00154423
212	LPC 16:2	IL-10	-0.466069	6.99798e-07	3.86667e-05
213	LPC 16:2	IL-12p70	-0.366967	0.000137419	0.00179802
214	LPC 16:2	IL-18	0.489941	1.49955e-07	1.38718e-05
215	LPC 16:2	IL-8	0.440225	3.26875e-06	0.000114527
216	LPC 16:2	Leukocytes	0.432855	4.9593e-06	0.000156102
217	LPC 16:2	T cells	0.365527	0.000162358	0.00203261
218	LPC 17:0	CD4	0.452269	2.1195e-06	8.46312e-05
219	LPC 17:0	CD8	0.349888	0.000316642	0.00335585
220	LPC 17:0	CXCL10	-0.570037	2.42478e-10	1.50219e-07
221	LPC 17:0	GM-CSF	-0.4751	3.96113e-07	2.5914e-05
222	LPC 17:0	IFNG	-0.357894	0.000205934	0.002435
223	LPC 17:0	IL-10	-0.40372	2.34982e-05	0.000490398
224	LPC 17:0	IL-18	0.517437	2.18554e-08	3.90229e-06
225	LPC 17:0	IL-1β	0.35669	0.000217089	0.00253031
226	LPC 17:0	IL-6	-0.420694	9.66203e-06	0.000256367
227	LPC 17:0	IL-8	0.491601	1.34128e-07	1.31202e-05
228	LPC 17:0	Monocytes	0.350778	0.000305102	0.00326998
229	LPC 17:0	T cells	0.462505	1.17563e-06	5.63529e-05
230	LPC 17:1	CD4	0.420254	1.19933e-05	0.000299746
231	LPC 17:1	CXCL10	-0.623545	0	0
232	LPC 17:1	GM-CSF	-0.506966	4.64286e-08	6.37038e-06
233	LPC 17:1	IFNG	-0.369722	0.000121244	0.00164153
234	LPC 17:1	IL-10	-0.505364	5.19862e-08	6.90134e-06
235	LPC 17:1	IL-12p70	-0.402092	2.55256e-05	0.00051796
236	LPC 17:1	IL-18	0.521418	1.63011e-08	3.38334e-06
237	LPC 17:1	IL-6	-0.391286	4.37292e-05	0.000770358
238	LPC 17:1	IL-8	0.493408	1.18712e-07	1.21708e-05
239	LPC 17:1	T cells	0.398552	3.54897e-05	0.000659893
240	LPC 18:0	B cells	0.409709	1.72679e-05	0.000392249
241	LPC 18:0	CD4	0.426108	8.84215e-06	0.000240253
242	LPC 18:0	CXCL10	-0.444252	3.32222e-06	0.000115904
243	LPC 18:0	IL-18	0.482555	2.44569e-07	1.82815e-05
244	LPC 18:0	IL-1β	0.347573	0.000321581	0.00339437
245	LPC 18:0	IL-8	0.519456	1.88435e-08	3.63431e-06
246	LPC 18:0	T cells	0.391139	5.06009e-05	0.000852138
247	LPC 18:1	B cells	0.347398	0.000323983	0.00341418
248	LPC 18:1	CD4	0.417234	1.40072e-05	0.00033829
249	LPC 18:1	CXCL10	-0.52604	1.91963e-08	3.66775e-06
250	LPC 18:1	GM-CSF	-0.4111	1.60619e-05	0.000375588
251	LPC 18:1	IL-10	-0.40578	2.11498e-05	0.000453473
252	LPC 18:1	IL-18	0.492	1.30567e-07	1.28831e-05
253	LPC 18:1	IL-6	-0.393834	3.85806e-05	0.000702352
254	LPC 18:1	IL-8	0.529723	8.7347e-09	2.16907e-06
255	LPC 18:1	T cells	0.37763	9.46552e-05	0.00136662
256	LPC 18:2	CRP	-0.379211	8.47681e-05	0.00125398
257	LPC 18:2	CXCL10	-0.457804	1.54444e-06	6.81102e-05
258	LPC 18:2	GM-CSF	-0.364864	0.000151089	0.00192934
259	LPC 18:2	IFNG	-0.36001	0.000187589	0.00226126
260	LPC 18:2	IL-10	-0.347075	0.000328444	0.00345495
261	LPC 18:2	IL-6	-0.479725	2.94105e-07	2.09137e-05
262	LPC 18:3	CXCL10	-0.420101	1.20889e-05	0.000301397
263	LPC 18:3	IL-8	0.359856	0.000188878	0.00227424
264	LPC 19:0	B cells	0.433382	4.81517e-06	0.000153216
265	LPC 19:0	CD4	0.464021	1.07575e-06	5.27401e-05
266	LPC 19:0	CXCL10	-0.498693	1.25886e-07	1.25849e-05
267	LPC 19:0	GM-CSF	-0.405213	2.17732e-05	0.000464162
268	LPC 19:0	IFNG	-0.384217	6.1569e-05	0.000990196
269	LPC 19:0	IL-18	0.414846	1.31953e-05	0.000323926
270	LPC 19:0	IL-6	-0.353865	0.00024551	0.00277842
271	LPC 19:0	IL-8	0.388722	4.95525e-05	0.000837925
272	LPC 19:0	Monocytes	0.383814	7.12911e-05	0.00110666
273	LPC 19:0	Non_T cells	0.370514	0.000130314	0.00173274
274	LPC 19:0	T cells	0.454092	1.91075e-06	7.85194e-05
275	LPC 19:1	CD4	0.388273	5.79173e-05	0.000945017
276	LPC 19:1	CD8	0.358751	0.000217722	0.00253697
277	LPC 19:1	CRP	-0.376622	9.56039e-05	0.00137594
278	LPC 19:1	CXCL10	-0.583666	0	0
279	LPC 19:1	GM-CSF	-0.488943	1.60314e-07	1.43391e-05
280	LPC 19:1	IFNG	-0.409369	1.75752e-05	0.000398125
281	LPC 19:1	IL-10	-0.428793	6.21477e-06	0.000185846
282	LPC 19:1	IL-18	0.487184	1.80233e-07	1.53529e-05
283	LPC 19:1	IL-6	-0.412929	1.45962e-05	0.000348696
284	LPC 19:1	IL-8	0.47109	5.11027e-07	3.06893e-05
285	LPC 19:1	T cells	0.414455	1.61375e-05	0.000376401
286	LPC 20:0	CD4	0.428788	7.67691e-06	0.000215883
287	LPC 20:0	CD8	0.407976	2.23492e-05	0.000472011
288	LPC 20:0	CRP	-0.366426	0.000152028	0.0019385
289	LPC 20:0	CXCL10	-0.583535	0	0
290	LPC 20:0	GM-CSF	-0.507692	4.41005e-08	6.13327e-06
291	LPC 20:0	IFNG	-0.455005	1.37491e-06	6.30947e-05
292	LPC 20:0	IL-10	-0.407293	1.95664e-05	0.00042874
293	LPC 20:0	IL-12p70	-0.388022	5.12617e-05	0.000860069
294	LPC 20:0	IL-6	-0.420145	9.95144e-06	0.000261668
295	LPC 20:0	IL-8	0.386184	5.60226e-05	0.000921791
296	LPC 20:0	Monocytes	0.413412	1.70135e-05	0.00038863
297	LPC 20:0	Non_T cells	0.345791	0.000375181	0.00382554
298	LPC 20:0	T cells	0.452653	2.07377e-06	8.37238e-05
299	LPC 20:1	CD4	0.404044	2.71489e-05	0.00053939
300	LPC 20:1	CD8	0.378103	9.26453e-05	0.0013452
301	LPC 20:1	CXCL10	-0.613265	0	0
302	LPC 20:1	GM-CSF	-0.548162	2.05503e-09	7.57992e-07
303	LPC 20:1	IFNG	-0.487901	1.7184e-07	1.48546e-05
304	LPC 20:1	IL-10	-0.417788	1.12886e-05	0.000287045
305	LPC 20:1	IL-18	0.462956	8.48286e-07	4.44676e-05
306	LPC 20:1	IL-6	-0.416334	1.21962e-05	0.000303172
307	LPC 20:1	IL-8	0.527663	1.02126e-08	2.42776e-06
308	LPC 20:1	Monocytes	0.370865	0.000128293	0.00171443
309	LPC 20:1	T cells	0.439244	4.37574e-06	0.000142789
310	LPC 20:2	CD4	0.388503	5.72939e-05	0.000937428
311	LPC 20:2	CXCL10	-0.548412	3.26138e-09	1.05834e-06
312	LPC 20:2	GM-CSF	-0.441942	2.96196e-06	0.000106143
313	LPC 20:2	IFNG	-0.409769	1.7214e-05	0.000391678
314	LPC 20:2	IL-10	-0.493576	1.17374e-07	1.20887e-05
315	LPC 20:2	IL-18	0.427608	6.63402e-06	0.000193762
316	LPC 20:2	IL-6	-0.367452	0.000134436	0.00177203
317	LPC 20:2	IL-8	0.47142	5.00502e-07	3.0369e-05
318	LPC 20:2	T cells	0.373501	0.000114045	0.00157059
319	LPC 20:3	CD4	0.420342	1.19391e-05	0.000298937
320	LPC 20:3	CD8	0.345737	0.00037603	0.00382985
321	LPC 20:3	CRP	-0.487582	2.01996e-07	1.64827e-05
322	LPC 20:3	CXCL10	-0.567621	3.77521e-10	2.05814e-07
323	LPC 20:3	GM-CSF	-0.477642	3.3649e-07	2.28254e-05
324	LPC 20:3	IFNG	-0.449366	1.92245e-06	7.89035e-05
325	LPC 20:3	IL-10	-0.348417	0.000310252	0.00330698
326	LPC 20:3	IL-6	-0.515706	2.47969e-08	4.22457e-06
327	LPC 20:3	IL-8	0.373781	0.000100613	0.00142793
328	LPC 20:3	T cells	0.396685	3.88353e-05	0.000705851
329	LPC 20:4	CD8	0.367559	0.000148505	0.00190467
330	LPC 20:4	CRP	-0.515805	2.88724e-08	4.63157e-06
331	LPC 20:4	CXCL10	-0.518176	3.37055e-08	5.11551e-06
332	LPC 20:4	GM-CSF	-0.475931	3.75601e-07	2.48708e-05
333	LPC 20:4	IFNG	-0.434732	4.46401e-06	0.000144631
334	LPC 20:4	IL-6	-0.523483	1.39808e-08	2.97732e-06
335	LPC 20:4	TNFα	-0.348243	0.00033491	0.00350763
336	LPC 20:5	CD4	0.421243	1.13959e-05	0.000289054
337	LPC 20:5	CXCL10	-0.491939	1.94714e-07	1.61163e-05
338	LPC 20:5	GM-CSF	-0.438966	3.51246e-06	0.000120725
339	LPC 20:5	IFNG	-0.362549	0.000167584	0.00208336
340	LPC 20:5	IL-18	0.484647	2.13172e-07	1.69575e-05
341	LPC 20:5	IL-8	0.420488	9.76961e-06	0.000258807
342	LPC 20:5	T cells	0.427745	8.1122e-06	0.000224876
343	LPC 22:0	CD4	0.374314	0.000109959	0.00153029
344	LPC 22:0	CD8	0.379058	8.87e-05	0.00129898
345	LPC 22:0	CXCL10	-0.398124	3.62325e-05	0.000670046
346	LPC 22:0	IL-10	-0.376956	8.6801e-05	0.00127712
347	LPC 22:0	T cells	0.419672	1.23589e-05	0.000306446
348	LPC 22:1	CCL4	-0.413241	1.4359e-05	0.000345112
349	LPC 22:1	CD4	0.415817	1.50579e-05	0.000357542
350	LPC 22:1	CD8	0.471115	7.06169e-07	3.89135e-05
351	LPC 22:1	CRP	-0.390894	4.86471e-05	0.000828439
352	LPC 22:1	CXCL10	-0.595572	0	0
353	LPC 22:1	GM-CSF	-0.568777	3.66129e-10	2.02301e-07
354	LPC 22:1	IFNG	-0.583602	9.81964e-11	7.55851e-08
355	LPC 22:1	IL-10	-0.409751	1.72302e-05	0.000391829
356	LPC 22:1	IL-6	-0.466907	6.64275e-07	3.7105e-05
357	LPC 22:1	Lymphocytes	0.402497	2.50066e-05	0.000510215
358	LPC 22:1	Monocytes	0.448897	2.56379e-06	9.69733e-05
359	LPC 22:1	T cells	0.503635	9.09202e-08	1.0349e-05
360	LPC 22:4	CD8	0.384736	6.83074e-05	0.00107174
361	LPC 22:4	CRP	-0.529649	1.04053e-08	2.42999e-06
362	LPC 22:4	CXCL10	-0.500439	1.12284e-07	1.17418e-05
363	LPC 22:4	GM-CSF	-0.451124	1.73276e-06	7.31913e-05
364	LPC 22:4	IFNG	-0.429676	5.91876e-06	0.000179131
365	LPC 22:4	IL-12p70	-0.368668	0.000127211	0.00170314
366	LPC 22:4	IL-6	-0.519984	1.81242e-08	3.52887e-06
367	LPC 22:4	IL-6Rα	0.35662	0.000238462	0.00272049
368	LPC 22:5	CD8	0.36857	0.000142033	0.00184305
369	LPC 22:5	CRP	-0.348675	0.000328855	0.00345833
370	LPC 22:5	CXCL10	-0.430062	7.17529e-06	0.00020545
371	LPC 22:5	GM-CSF	-0.378541	8.05866e-05	0.00120963
372	LPC 22:5	IFNG	-0.361311	0.000177085	0.00216916
373	LPC 22:5	IL-6	-0.434077	4.63117e-06	0.000148984
374	LPC 22:5	IL-8	0.393781	3.86818e-05	0.000703882
375	LPC 22:6	IL-18	0.396905	3.31288e-05	0.000627406
376	LPC 22:6	IL-8	0.480851	2.73341e-07	2.00293e-05
377	LPC 24:0	CXCL10	-0.40769	2.2669e-05	0.000477286
378	LPC 24:0	GM-CSF	-0.364198	0.000155673	0.00197308
379	LPC 24:0	IFNG	-0.365944	0.000143918	0.00186218
380	LPC 24:0	IL-10	-0.396122	3.44452e-05	0.000646943
381	LPC 24:1	CCL4	-0.35938	0.000192886	0.0023104
382	LPC 24:1	CD8	0.419793	1.22822e-05	0.000304914
383	LPC 24:1	CRP	-0.427227	7.52687e-06	0.000213129
384	LPC 24:1	CXCL10	-0.539362	6.96003e-09	1.85469e-06
385	LPC 24:1	GM-CSF	-0.479909	2.90609e-07	2.0844e-05
386	LPC 24:1	IFNG	-0.431426	5.37091e-06	0.000166494
387	LPC 24:1	IL-10	-0.452922	1.55727e-06	6.82461e-05
388	LPC 24:1	IL-12p70	-0.378416	8.10603e-05	0.00121406
389	LPC 24:1	IL-6	-0.381093	7.14448e-05	0.00110863
390	LPC 24:1	Monocytes	0.453433	1.98385e-06	8.08096e-05
391	LPC 24:1	T cells	0.419211	1.2656e-05	0.000313054
392	LPC 26:0	IL-10	-0.356264	0.000221175	0.00256696
102	LPC O-14:0	CD4	0.404593	2.64248e-05	0.000529636
103	LPC O-14:0	CRP	-0.449745	2.11461e-06	8.45557e-05
104	LPC O-14:0	CXCL10	-0.614539	0	0
105	LPC O-14:0	GM-CSF	-0.52428	1.31725e-08	2.86488e-06
106	LPC O-14:0	IFNG	-0.453188	1.53271e-06	6.78976e-05
107	LPC O-14:0	IL-10	-0.388608	4.98274e-05	0.000841877
108	LPC O-14:0	IL-12p70	-0.357848	0.000206345	0.00243774
109	LPC O-14:0	IL-18	0.349981	0.000290218	0.00315701
110	LPC O-14:0	IL-6	-0.48269	2.42417e-07	1.81538e-05
111	LPC O-14:0	T cells	0.396663	3.88764e-05	0.000705851
112	LPC O-16:0	CD4	0.446426	2.944e-06	0.000105918
113	LPC O-16:0	CXCL10	-0.520362	2.8885e-08	4.63157e-06
114	LPC O-16:0	GM-CSF	-0.417834	1.1261e-05	0.000286589
115	LPC O-16:0	IFNG	-0.365027	0.000149983	0.0019176
116	LPC O-16:0	IL-18	0.556223	1.06158e-09	4.56906e-07
117	LPC O-16:0	IL-1β	0.378328	8.13976e-05	0.00121778
118	LPC O-16:0	IL-8	0.526345	1.12811e-08	2.53439e-06
119	LPC O-16:0	T cells	0.441517	3.86337e-06	0.000129374
120	LPC O-16:1	CD4	0.413039	1.73377e-05	0.000393399
121	LPC O-16:1	CXCL10	-0.517441	3.54912e-08	5.25784e-06
122	LPC O-16:1	GM-CSF	-0.390645	4.51221e-05	0.000788814
123	LPC O-16:1	IL-10	-0.420204	9.91998e-06	0.000261177
124	LPC O-16:1	IL-18	0.47401	4.24646e-07	2.72146e-05
125	LPC O-16:1	IL-8	0.454891	1.38434e-06	6.33852e-05
126	LPC O-16:1	Leukocytes	0.375914	9.11246e-05	0.00132642
127	LPC O-16:1	T cells	0.370151	0.000132428	0.00175238
128	LPC O-18:0	B cells	0.404948	2.20707e-05	0.000468306
129	LPC O-18:0	CD4	0.410315	1.98847e-05	0.000432702
130	LPC O-18:0	CXCL10	-0.429963	7.21307e-06	0.000206388
131	LPC O-18:0	IL-18	0.438926	3.52048e-06	0.000120861
132	LPC O-18:0	IL-8	0.494875	1.07457e-07	1.1324e-05
133	LPC O-18:0	T cells	0.388393	5.759e-05	0.000941143
134	LPC O-18:1	CD4	0.423231	1.02782e-05	0.00026785
135	LPC O-18:1	CXCL10	-0.521219	2.71779e-08	4.44499e-06
136	LPC O-18:1	GM-CSF	-0.410418	1.66431e-05	0.000383383
137	LPC O-18:1	IFNG	-0.354199	0.00024198	0.00275142
138	LPC O-18:1	IL-10	-0.346565	0.000335621	0.00351148
139	LPC O-18:1	IL-18	0.489771	1.51675e-07	1.39051e-05
140	LPC O-18:1	IL-6	-0.399573	2.89869e-05	0.000566547
141	LPC O-18:1	IL-8	0.507339	4.52193e-08	6.24637e-06
142	LPC O-18:1	T cells	0.378948	8.91453e-05	0.00130411
143	LPC O-18:2	B cells	0.366376	0.000141139	0.00183378
144	LPC O-18:2	CRP	-0.349863	0.000312747	0.00332578
145	LPC O-18:2	CXCL10	-0.411062	1.91534e-05	0.000423321
146	LPC O-18:2	IL-6	-0.474952	3.99882e-07	2.60772e-05
147	LPC P-16:0	CXCL10	-0.484877	3.04187e-07	2.13704e-05
148	LPC P-16:0	GM-CSF	-0.407771	1.90901e-05	0.000422607
149	LPC P-16:0	IFNG	-0.404913	2.21098e-05	0.00046865
150	LPC P-16:0	IL-10	-0.367589	0.0001336	0.00176442
151	LPC P-16:0	IL-18	0.49797	8.69552e-08	1.00023e-05
152	LPC P-16:0	IL-6	-0.365118	0.000149376	0.00191163
153	LPC P-16:0	IL-8	0.45321	1.53071e-06	6.78825e-05
154	LPC P-16:0	T cells	0.347472	0.000350055	0.00362429
155	LPC P-18:0	B cells	0.479615	2.96211e-07	2.09541e-05
156	LPC P-18:0	CD4	0.422791	1.05159e-05	0.000272827
157	LPC P-18:0	IL-18	0.380206	7.45084e-05	0.00114315
158	LPC P-18:0	IL-1β	0.367065	0.000136811	0.0017912
159	LPC P-18:0	IL-8	0.43978	3.35299e-06	0.000116579
160	LPC P-18:0	Non_T cells	0.400771	3.1866e-05	0.000609759
161	LPC P-18:1	CD4	0.425493	9.13219e-06	0.000245333
162	LPC P-18:1	CXCL10	-0.410765	1.94407e-05	0.000427361
163	LPC P-18:1	IL-8	0.413578	1.41069e-05	0.000339895
164	LPC P-18:1	T cells	0.361694	0.000191814	0.00230065
410	LPE 15:0	CD4	0.445185	3.15454e-06	0.000111192
411	LPE 15:0	CXCL10	-0.350569	0.000307773	0.00328999
412	LPE 15:0	IL-18	0.400776	2.72813e-05	0.00054097
413	LPE 15:0	IL-8	0.429184	6.08208e-06	0.000182856
414	LPE 15:0	T cells	0.421979	1.09694e-05	0.000281909
415	LPE 16:0	CD4	0.373655	0.000113262	0.00156401
416	LPE 16:0	IL-18	0.534817	5.90736e-09	1.64313e-06
417	LPE 16:0	IL-1β	0.394179	3.79277e-05	0.000692935
418	LPE 16:0	IL-8	0.576123	1.92307e-10	1.2286e-07
419	LPE 16:0	Leukocytes	0.35585	0.000225207	0.00260194
420	LPE 16:0	T cells	0.353457	0.000272647	0.00301623
421	LPE 17:0	CD4	0.42792	8.0373e-06	0.000223253
422	LPE 17:0	CXCL10	-0.393281	4.57095e-05	0.000795646
423	LPE 17:0	IL-18	0.504757	5.42534e-08	7.17901e-06
424	LPE 17:0	IL-6Rα	0.374742	0.00010786	0.00150991
425	LPE 17:0	IL-8	0.596359	2.99714e-11	2.72326e-08
426	LPE 17:0	T cells	0.396422	3.93308e-05	0.000712835
427	LPE 18:0	B cells	0.379303	7.77494e-05	0.00117941
428	LPE 18:0	CD4	0.405043	2.58446e-05	0.000523005
429	LPE 18:0	IL-18	0.48496	2.08818e-07	1.68074e-05
430	LPE 18:0	IL-6Rα	0.347867	0.000344374	0.0035838
431	LPE 18:0	IL-8	0.634607	6.12209e-13	9.6277e-10
432	LPE 18:0	Leukocytes	0.369438	0.000122824	0.00165798
433	LPE 18:1	CD163	0.38009	8.46137e-05	0.0012526
434	LPE 18:1	IL-18	0.357746	0.000207278	0.00244453
435	LPE 18:1	IL-8	0.472073	4.80232e-07	2.96165e-05
436	LPE 18:1	Leukocytes	0.355531	0.000228358	0.00262868
437	LPE 18:1	TNFα	0.463025	9.5747e-07	4.81409e-05
438	LPE 18:2	B cells	0.384866	5.96865e-05	0.000968822
439	LPE 18:4	B cells	0.373455	0.000102141	0.00144611
440	LPE 18:4	CD4	0.387361	6.0444e-05	0.000977625
441	LPE 18:4	CD4/CD8	0.347831	0.000318079	0.0033641
442	LPE 19:0	CD4	0.400463	3.23467e-05	0.00061709
443	LPE 19:0	CXCL10	-0.43496	5.52044e-06	0.000170098
444	LPE 19:0	IL-10	-0.379217	7.80631e-05	0.00118146
445	LPE 19:0	IL-18	0.359854	0.000188889	0.00227424
446	LPE 19:0	IL-8	0.490222	1.47153e-07	1.3737e-05
447	LPE 19:0	T cells	0.361464	0.000193736	0.00231962
448	LPE 20:0	CCL17	0.408567	1.83211e-05	0.000410023
449	LPE 20:0	CXCL10	-0.516661	3.74801e-08	5.49279e-06
450	LPE 20:0	GM-CSF	-0.452137	1.63174e-06	7.03042e-05
451	LPE 20:0	IFNG	-0.356844	0.000215638	0.00251483
452	LPE 20:0	IL-10	-0.442065	2.94105e-06	0.000105918
453	LPE 20:0	IL-12p70	-0.412016	1.53115e-05	0.000362301
454	LPE 20:0	IL-7	0.434834	4.4383e-06	0.000144226
455	LPE 20:0	IL-8	0.440994	3.12784e-06	0.000110441
456	LPE 20:1	CCL17	0.352933	0.000255621	0.00286901
457	LPE 20:1	CXCL10	-0.423538	1.01148e-05	0.000265113
458	LPE 20:1	GM-CSF	-0.364248	0.000155327	0.00197114
459	LPE 20:1	IL-7	0.406675	2.01989e-05	0.00043814
460	LPE 20:1	IL-8	0.446338	2.29585e-06	8.97444e-05
461	LPE 20:2	IL-8	0.353918	0.000244951	0.00277362
462	LPE 20:3	CRP	-0.345876	0.000369895	0.00378012
463	LPE 20:3	IL-6Rα	0.347461	0.000350214	0.00362429
464	LPE 20:4	CRP	-0.411128	1.76747e-05	0.000399713
465	LPE 20:4	IL-6Rα	0.415817	1.50579e-05	0.000357542
466	LPE 20:5	B cells	0.419462	1.03229e-05	0.000268841
467	LPE 20:5	CD4	0.41775	1.36418e-05	0.000332016
468	LPE 20:5	T cells	0.381408	7.96524e-05	0.0011978
469	LPE 22:1	CXCL10	-0.372457	0.000119499	0.00162167
470	LPE 22:1	T cells	0.351393	0.000297352	0.00321728
471	LPE 22:4	IL-6Rα	0.35785	0.000226275	0.00261207
472	LPE 22:5	IL-6Rα	0.403473	2.79217e-05	0.000551795
473	LPE 22:6	B cells	0.39279	4.06176e-05	0.000729168
474	LPE 22:6	IL-8	0.37779	8.34753e-05	0.00124236
475	LPE 24:0	IL-10	-0.360395	0.000184423	0.00223408
476	LPE 24:0	Leukocytes	0.367351	0.000135048	0.00177723
477	LPE 24:1	Monocytes	0.351272	0.000298859	0.00322363
393	LPE O-16:0	CD4	0.382485	7.58036e-05	0.00115738
394	LPE O-16:0	IL-18	0.5306	8.16986e-09	2.08121e-06
395	LPE O-16:0	IL-1β	0.388432	5.02535e-05	0.000848024
396	LPE O-16:0	IL-6Rα	0.354204	0.000264189	0.00294337
397	LPE O-16:0	IL-8	0.582489	1.08638e-10	7.9321e-08
398	LPE O-16:0	Leukocytes	0.351308	0.000274163	0.00302644
399	LPE O-16:0	T cells	0.364671	0.000168551	0.0020922
400	LPE O-17:0	CD4	0.40121	3.11909e-05	0.000600158
401	LPE O-17:0	CXCL10	-0.372238	0.000120678	0.00163495
402	LPE O-17:0	IL-18	0.461753	9.13283e-07	4.68296e-05
403	LPE O-17:0	IL-8	0.541863	3.4024e-09	1.09539e-06
404	LPE O-17:0	T cells	0.384879	6.78562e-05	0.00106589
405	LPE O-18:1	CD163	0.366571	0.000155101	0.00196949
406	LPE O-18:1	IL-18	0.361848	0.000172906	0.00213396
407	LPE O-18:1	IL-8	0.473128	4.49163e-07	2.8211e-05
408	LPE O-18:1	Leukocytes	0.361282	0.000177309	0.00217008
409	LPE O-18:1	TNFα	0.454129	1.63394e-06	7.03248e-05
478	LPG 16:0	CD8	0.428228	7.90778e-06	0.000220539
479	LPG 16:0	CXCL10	-0.38344	7.2533e-05	0.00111999
480	LPG 16:0	IL-18	0.400101	2.82264e-05	0.000556471
481	LPG 16:0	Leukocytes	0.350368	0.000285439	0.00312143
482	LPG 16:0	T cells	0.378136	9.25066e-05	0.00134414
483	LPG 17:0	CXCL10	-0.414412	1.61735e-05	0.000376587
484	LPG 17:0	Leukocytes	0.396379	3.40077e-05	0.000640491
485	LPG 18:0	CD163	0.422396	1.07343e-05	0.000277086
486	LPG 18:0	IL-18	0.648226	1.33963e-13	2.48976e-10
487	LPG 18:0	IL-1β	0.408581	1.83081e-05	0.000410005
488	LPG 18:0	IL-6Rα	0.39081	5.13956e-05	0.000861962
489	LPG 18:0	IL-8	0.57152	2.88425e-10	1.68473e-07
490	LPG 18:0	Leukocytes	0.453979	1.46199e-06	6.55458e-05
491	LPG 18:0	Neutrophils	0.420208	9.91749e-06	0.000261177
492	LPG 18:0	TNFα	0.353401	0.000268962	0.00298111
493	LPG 18:1	IL-18	0.541764	3.42914e-09	1.09539e-06
494	LPG 18:1	IL-8	0.424487	7.86915e-06	0.000220078
495	LPG 18:1	Leukocytes	0.439611	3.38545e-06	0.000117508
496	LPG 18:1	Neutrophils	0.412185	1.51759e-05	0.000359718
497	LPG 18:2	CD163	0.433269	6.04611e-06	0.000182176
502	LPG 18:2	CD206	0.470035	5.46157e-07	3.20852e-05
498	LPG 18:2	IL-18	0.56563	4.80131e-10	2.51687e-07
499	LPG 18:2	IL-8	0.420252	9.89439e-06	0.000261176
500	LPG 18:2	Leukocytes	0.525624	1.19095e-08	2.6322e-06
501	LPG 18:2	Neutrophils	0.493327	1.19371e-07	1.21708e-05
503	LPG 18:3	CD163	0.385593	6.56417e-05	0.00104272
508	LPG 18:3	CD206	0.44908	1.9551e-06	7.98603e-05
504	LPG 18:3	IL-18	0.512917	3.03494e-08	4.7728e-06
505	LPG 18:3	IL-8	0.370908	0.000114844	0.00157787
506	LPG 18:3	Leukocytes	0.509668	3.83165e-08	5.55356e-06
507	LPG 18:3	Neutrophils	0.443283	2.7415e-06	0.000101361
509	LPG 20:1	CD163	0.395313	4.14815e-05	0.000740653
510	LPG 20:1	CXCL10	-0.356093	0.000243868	0.0027675
511	LPG 20:1	IL-18	0.614987	4.81078e-12	5.78538e-09
512	LPG 20:1	IL-1β	0.400384	2.78262e-05	0.000550173
513	LPG 20:1	IL-8	0.508761	4.08745e-08	5.82327e-06
514	LPG 20:1	Leukocytes	0.416422	1.21393e-05	0.000302101
515	LPG 20:1	Neutrophils	0.389072	4.8716e-05	0.000829268
516	LPG 20:2	CD163	0.437629	4.77794e-06	0.000152387
521	LPG 20:2	CD206	0.427565	6.64977e-06	0.000193802
517	LPG 20:2	IL-18	0.557892	9.2381e-10	4.24413e-07
518	LPG 20:2	IL-8	0.46574	7.14258e-07	3.92008e-05
519	LPG 20:2	Leukocytes	0.458862	1.0894e-06	5.3091e-05
520	LPG 20:2	Neutrophils	0.436886	3.95301e-06	0.000131332
522	LPG 20:2	TNFα	0.373996	0.000107891	0.00150991
523	LPG 20:3	CD163	0.369185	0.000138223	0.00180392
524	LPG 20:3	CXCL10	-0.439672	4.27454e-06	0.000139934
525	LPG 20:3	IL-18	0.619814	2.93584e-12	3.63759e-09
526	LPG 20:3	IL-1β	0.413032	1.45175e-05	0.00034774
527	LPG 20:3	IL-8	0.600787	1.96112e-11	1.89229e-08
528	LPG 20:3	Leukocytes	0.427879	6.53575e-06	0.000191978
529	LPG 20:3	Neutrophils	0.36039	0.000184461	0.00223408
530	LPG 20:4	CD163	0.367647	0.000147932	0.0018991
537	LPG 20:4	CD206	0.39354	3.91442e-05	0.000709768
531	LPG 20:4	CXCL10	-0.393874	4.44355e-05	0.000779775
532	LPG 20:4	IL-18	0.746743	1.36357e-19	5.57535e-16
533	LPG 20:4	IL-1β	0.444625	2.53661e-06	9.65628e-05
534	LPG 20:4	IL-8	0.634613	6.11843e-13	9.6277e-10
535	LPG 20:4	Leukocytes	0.383104	6.49328e-05	0.00103467
536	LPG 20:4	Neutrophils	0.356321	0.00022062	0.00256197
538	LPG 20:5	CD163	0.406592	2.39393e-05	0.000496635
544	LPG 20:5	CD206	0.459958	1.01916e-06	5.05107e-05
539	LPG 20:5	IL-18	0.654443	6.52451e-14	1.40407e-10
540	LPG 20:5	IL-1β	0.39889	2.99985e-05	0.000581042
541	LPG 20:5	IL-8	0.461356	9.35763e-07	4.75298e-05
542	LPG 20:5	Leukocytes	0.438782	3.54947e-06	0.000121562
543	LPG 20:5	Neutrophils	0.408611	1.82797e-05	0.000409769
545	LPG 22:4	CXCL10	-0.455443	1.76882e-06	7.40106e-05
546	LPG 22:4	GM-CSF	-0.364132	0.000156134	0.00197747
547	LPG 22:4	IL-18	0.68604	1.27846e-15	3.2671e-12
548	LPG 22:4	IL-1β	0.471369	5.0209e-07	3.0369e-05
549	LPG 22:4	IL-6Rα	0.365319	0.000163847	0.00204811
550	LPG 22:4	IL-8	0.650565	1.02402e-13	1.99381e-10
551	LPG 22:5	CXCL10	-0.434202	5.75039e-06	0.000175464
552	LPG 22:5	GM-CSF	-0.348689	0.000306675	0.0032834
553	LPG 22:5	IL-18	0.74056	3.88537e-19	1.44423e-15
554	LPG 22:5	IL-1β	0.511429	3.37798e-08	5.11551e-06
555	LPG 22:5	IL-8	0.683397	1.81046e-15	4.35448e-12
556	LPG 22:6	CD163	0.360882	0.000198666	0.00236824
557	LPG 22:6	CD4	0.345286	0.000383055	0.00388066
558	LPG 22:6	CXCL10	-0.366395	0.000156302	0.00197798
559	LPG 22:6	IL-18	0.738709	5.28491e-19	1.80074e-15
560	LPG 22:6	IL-1β	0.556833	1.00909e-09	4.38933e-07
561	LPG 22:6	IL-8	0.621995	2.34197e-12	3.08898e-09
562	LPG 22:6	Leukocytes	0.380726	7.26986e-05	0.00112128
563	LPI 18:0	CCL17	0.422703	8.66915e-06	0.000236625
564	LPI 18:0	CXCL10	-0.455355	1.77774e-06	7.41715e-05
565	LPI 18:0	GM-CSF	-0.405862	2.10607e-05	0.000452229
566	LPI 18:0	IFNG	-0.381862	6.88868e-05	0.00107876
567	LPI 18:0	Leukocytes	0.3592	0.000194423	0.00232637
568	LPI 18:2	CRP	0.347063	0.00035194	0.00363938
569	LPI 20:4	IL-18	0.345115	0.000356797	0.00367289
570	LPI 20:4	IL-8	0.379746	7.61422e-05	0.00116125
574	LPI 20:5	CD206	0.361657	0.000174379	0.0021463
571	LPI 20:5	CRP	0.47582	4.32115e-07	2.74676e-05
572	LPI 20:5	IL-18	0.366856	0.000138112	0.00180361
573	LPI 20:5	IL-6	0.370148	0.000118908	0.00161578
575	LPI 22:4	IL-8	0.385849	5.69335e-05	0.000934148
576	LPI 22:6	CRP	0.396561	3.6879e-05	0.000678933
577	LPI 22:6	IL-18	0.366982	0.000137325	0.00179735
578	LPI 22:6	IL-1β	0.362702	0.000166446	0.002073
579	LPS 16:0	CXCL10	-0.457167	1.60215e-06	6.94683e-05
580	LPS 16:0	GM-CSF	-0.44527	2.4432e-06	9.3679e-05
581	LPS 16:0	IL-10	-0.363143	0.0001632	0.00204189
582	LPS 16:0	IL-18	0.408426	1.8455e-05	0.000411892
583	LPS 16:0	IL-1β	0.368091	0.000130593	0.00173438
584	LPS 16:0	IL-7	0.407445	1.9414e-05	0.00042712
585	LPS 16:0	IL-8	0.447959	2.08821e-06	8.40356e-05
586	LPS 18:0	CCL17	0.396304	3.41347e-05	0.000642349
587	LPS 18:0	CCL2	-0.353323	0.000269865	0.00298727
597	LPS 18:0	CD206	-0.365539	0.000146567	0.00188513
588	LPS 18:0	CXCL10	-0.48905	2.33969e-07	1.77942e-05
589	LPS 18:0	Ferritin	-0.361155	0.000178314	0.00217928
590	LPS 18:0	GM-CSF	-0.512699	3.08315e-08	4.81159e-06
591	LPS 18:0	IFNG	-0.423531	8.28891e-06	0.000228535
592	LPS 18:0	IL-10	-0.378196	8.19011e-05	0.00122397
593	LPS 18:0	IL-12p70	-0.465848	7.09472e-07	3.89926e-05
594	LPS 18:0	IL-6	-0.446022	2.33863e-06	9.06743e-05
595	LPS 18:0	IL-7	0.694481	4.10571e-16	1.1991e-12
596	LPS 18:0	NLR	-0.354127	0.000265048	0.00294991
598	LPS 18:1	CXCL10	-0.533333	1.11428e-08	2.51716e-06
599	LPS 18:1	GM-CSF	-0.520649	1.72566e-08	3.49991e-06
600	LPS 18:1	IFNG	-0.370378	0.000117665	0.00160587
601	LPS 18:1	IL-10	-0.396039	3.45878e-05	0.000648728
602	LPS 18:1	IL-18	0.488782	1.62039e-07	1.44031e-05
603	LPS 18:1	IL-1β	0.410985	1.6158e-05	0.000376449
604	LPS 18:1	IL-8	0.449903	1.86247e-06	7.69997e-05
605	LPS 18:2	IL-18	0.725941	4.12108e-18	1.29618e-14
606	LPS 18:2	IL-1β	0.54942	1.85592e-09	7.07921e-07
607	LPS 18:2	IL-8	0.536622	5.13485e-09	1.46821e-06
608	LPS 20:0	CXCL10	-0.358685	0.000218338	0.00254269
609	LPS 20:0	GM-CSF	-0.369265	0.000123798	0.00166783
610	LPS 20:0	IL-10	-0.365524	0.000146671	0.00188588
611	LPS 20:0	IL-12p70	-0.401598	2.61714e-05	0.000526881
612	LPS 20:0	IL-7	0.651897	8.77775e-14	1.79452e-10
613	LPS 20:1	CCL17	0.441259	3.08052e-06	0.000109337
614	LPS 20:1	CXCL10	-0.424845	9.44746e-06	0.000251922
615	LPS 20:1	GM-CSF	-0.422824	8.61287e-06	0.000235246
616	LPS 20:1	IL-10	-0.399209	2.95216e-05	0.000574253
617	LPS 20:1	IL-12p70	-0.375456	9.30887e-05	0.0013502
618	LPS 20:1	IL-7	0.645256	1.87829e-13	3.33911e-10
619	LPS 20:2	CCL17	0.403279	2.40316e-05	0.000497522
620	LPS 20:2	CXCL10	-0.420046	1.21232e-05	0.000301884
621	LPS 20:2	GM-CSF	-0.405163	2.18284e-05	0.000464855
622	LPS 20:2	IL-10	-0.488999	1.5971e-07	1.43318e-05
623	LPS 20:2	IL-12p70	-0.433349	4.82417e-06	0.000153383
624	LPS 20:2	IL-7	0.572665	2.60904e-10	1.59221e-07
625	LPS 20:3	CCL17	0.360611	0.000182667	0.00221979
626	LPS 20:3	CXCL10	-0.41741	1.38818e-05	0.000336255
627	LPS 20:3	Ferritin	-0.349469	0.000296637	0.00321054
628	LPS 20:3	GM-CSF	-0.451317	1.7131e-06	7.2776e-05
629	LPS 20:3	IFNG	-0.359866	0.000188791	0.00227424
630	LPS 20:3	IL-10	-0.352661	0.000258639	0.00289257
631	LPS 20:3	IL-12p70	-0.407967	1.88985e-05	0.000419729
632	LPS 20:3	IL-6	-0.364986	0.000150263	0.00192059
633	LPS 20:3	IL-7	0.641902	2.73863e-13	4.66572e-10
634	LPS 20:4	CXCL10	-0.49743	1.36683e-07	1.33348e-05
635	LPS 20:4	GM-CSF	-0.454722	1.39841e-06	6.33906e-05
636	LPS 20:4	IL-10	-0.425872	7.29626e-06	0.000208116
637	LPS 20:4	IL-18	0.357504	0.000209487	0.00246277
638	LPS 20:4	IL-7	0.41468	1.33111e-05	0.000326494
639	LPS 20:4	IL-8	0.529783	8.6946e-09	2.16907e-06
640	LPS 20:5	IL-18	0.578804	1.5143e-10	9.98654e-08
641	LPS 20:5	IL-1β	0.448243	2.05369e-06	8.30578e-05
642	LPS 20:5	IL-8	0.442598	2.85219e-06	0.000104405
643	LPS 22:4	CXCL10	-0.377477	9.53183e-05	0.00137377
644	LPS 22:4	GM-CSF	-0.350956	0.000278339	0.00305934
645	LPS 22:4	IL-10	-0.406457	2.04276e-05	0.000441228
646	LPS 22:4	IL-8	0.455292	1.35144e-06	6.25794e-05
647	LPS 22:6	IL-18	0.675524	4.9944e-15	1.13451e-11
648	LPS 22:6	IL-1β	0.553711	1.30666e-09	5.34267e-07
649	LPS 22:6	IL-8	0.604352	1.38714e-11	1.41793e-08
682	PC 15:0_18:1	IL-6Rα	0.39294	4.64563e-05	0.000804876
683	PC 16:0_16:0	Leukocytes	0.360656	0.000182304	0.00221743
684	PC 16:0_16:0	Neutrophils	0.359023	0.000195949	0.002342
685	PC 16:0_18:0	TNFα	0.358605	0.000214764	0.00251028
689	PC 16:0_18:1	CD206	0.346138	0.000341727	0.00356079
686	PC 16:0_18:1	Ferritin	0.395257	3.59585e-05	0.000667092
687	PC 16:0_18:1	IL-18	0.361957	0.000172063	0.00212483
688	PC 16:0_18:1	Neutrophils	0.346294	0.000339487	0.00354286
690	PC 16:0_18:1	TNFα	0.389269	5.26221e-05	0.000877493
691	PC 16:0_20:2	IL-10	-0.353337	0.000251184	0.00282854
692	PC 16:0_20:3	CXCL10	-0.377367	9.57946e-05	0.00137781
693	PC 16:0_20:3	IL-6Rα	0.382221	7.67298e-05	0.00116803
694	PC 16:0_20:5	IL-18	0.37925	7.79431e-05	0.00118078
695	PC 16:0_22:5	IL-6Rα	0.35226	0.000286728	0.00313104
696	PC 16:1_18:0	Leukocytes	0.417004	1.17697e-05	0.000295686
697	PC 16:1_18:0	Neutrophils	0.348562	0.000308339	0.0032944
700	PC 16:1_18:1	CD206	0.402952	2.44347e-05	0.000500969
698	PC 16:1_18:1	Leukocytes	0.441396	3.0564e-06	0.000108764
699	PC 16:1_18:1	Neutrophils	0.388847	4.92519e-05	0.000835193
701	PC 16:1_18:1	TNFα	0.363736	0.000171383	0.00211899
702	PC 16:1_18:2	Leukocytes	0.406233	2.06636e-05	0.000445385
703	PC 16:1_20:3	CXCL10	-0.387767	5.93052e-05	0.00096378
704	PC 16:1_20:4	CXCL10	-0.434257	5.73342e-06	0.000175114
705	PC 16:1_20:4	GM-CSF	-0.353679	0.000247497	0.00279549
706	PC 17:0_18:0	IL-6Rα	0.385285	6.65872e-05	0.00105202
707	PC 17:0_18:1	IL-6Rα	0.369448	0.00013662	0.00178986
708	PC 17:0_18:2	Ferritin	0.366394	0.000141028	0.00183291
709	PC 17:0_20:3	CXCL10	-0.365714	0.000161037	0.00202039
710	PC 17:0_20:3	Monocytes	0.407987	2.2337e-05	0.000471997
711	PC 17:0_20:3	T cells	0.363792	0.00017513	0.00215295
712	PC 18:0_18:0	B cells	0.369858	0.000120496	0.00163303
713	PC 18:0_18:0	Leukocytes	0.408282	1.85933e-05	0.000413851
714	PC 18:0_18:1	B cells	0.365788	0.000144931	0.00187056
715	PC 18:0_18:1	CCL2	0.381437	7.63805e-05	0.00116445
716	PC 18:0_18:1	CD163	0.373105	0.000116084	0.00159063
721	PC 18:0_18:1	CD206	0.433742	4.719e-06	0.000151453
720	PC 18:0_18:1	CD4/CD8	0.365502	0.000146811	0.00188708
717	PC 18:0_18:1	Ferritin	0.39558	3.53851e-05	0.000658247
718	PC 18:0_18:1	Leukocytes	0.381044	7.16104e-05	0.0011104
719	PC 18:0_18:1	Neutrophils	0.355064	0.000233056	0.00266999
722	PC 18:0_18:1	TNFα	0.470409	6.07338e-07	3.48287e-05
723	PC 18:0_18:2	B cells	0.366041	0.000143289	0.00185464
724	PC 18:0_18:2	TNFα	0.351448	0.00029238	0.0031761
725	PC 18:0_18:3	TNFα	0.383476	6.93839e-05	0.0010853
726	PC 18:0_20:2	B cells	0.388622	4.97934e-05	0.00084165
727	PC 18:0_20:2	Leukocytes	0.370427	0.000117399	0.00160435
728	PC 18:0_20:3	B cells	0.382614	6.64657e-05	0.00105122
729	PC 18:0_20:4	Ferritin	0.345762	0.000347197	0.00360401
730	PC 18:1_18:1	CD163	0.383319	7.29391e-05	0.00112329
733	PC 18:1_18:1	CD206	0.397071	3.28559e-05	0.000624262
731	PC 18:1_18:1	Leukocytes	0.373662	0.000101165	0.00143527
732	PC 18:1_18:1	Neutrophils	0.345635	0.000349066	0.00361882
734	PC 18:1_18:1	TNFα	0.455595	1.49768e-06	6.6999e-05
735	PC 18:1_18:2	Leukocytes	0.372888	0.000104849	0.00147576
736	PC 18:1_18:2	TNFα	0.34771	0.000342501	0.00356704
737	PC 18:1_18:3	Leukocytes	0.371493	0.000111803	0.00154752
738	PC 18:1_18:3	TNFα	0.399382	3.20678e-05	0.000612133
739	PC 18:1_20:0	CD163	0.369899	0.00013392	0.00176751
740	PC 18:1_20:0	CD206	0.373804	0.000100504	0.00142777
741	PC 18:1_20:0	TNFα	0.392955	4.40122e-05	0.000773675
742	PC 18:1_20:2	Leukocytes	0.440111	3.29009e-06	0.000115077
743	PC 18:1_20:2	Neutrophils	0.35279	0.000257197	0.00288117
744	PC 18:1_20:3	CXCL10	-0.363616	0.000176474	0.00216362
745	PC 18:1_20:4	CXCL10	-0.38344	7.2533e-05	0.00111999
746	PC 18:1_20:5	Leukocytes	0.364325	0.00015479	0.00196677
747	PC 18:1_22:5	Leukocytes	0.405837	2.10874e-05	0.000452372
748	PC 18:2_18:2	CXCL10	-0.362364	0.000186332	0.00225007
749	PC 18:2_18:2	IL-10	-0.390644	4.51242e-05	0.000788814
750	PC 18:2_19:0	Leukocytes	0.382538	6.67067e-05	0.00105309
751	PC 18:2_20:1	Leukocytes	0.408578	1.83102e-05	0.000410005
752	PC 18:2_20:1	Neutrophils	0.395228	3.60094e-05	0.000667431
753	PC 18:2_20:2	Leukocytes	0.426506	7.0476e-06	0.000202503
754	PC 18:2_20:2	Neutrophils	0.346711	0.000333546	0.00349872
755	PC 18:2_20:3	CXCL10	-0.494586	1.64309e-07	1.44479e-05
756	PC 18:2_20:3	GM-CSF	-0.417949	1.11919e-05	0.000285118
757	PC 18:2_20:3	IFNG	-0.381206	7.1063e-05	0.00110438
758	PC 18:2_20:3	IL-10	-0.416998	1.17731e-05	0.000295686
759	PC 18:2_20:3	IL-12p70	-0.360922	0.000180167	0.002199
760	PC 18:2_20:3	IL-6	-0.375936	9.10305e-05	0.00132599
761	PC 18:2_20:4	CRP	-0.450966	1.96871e-06	8.03359e-05
762	PC 18:2_20:4	CXCL10	-0.516156	3.88241e-08	5.58958e-06
763	PC 18:2_20:4	GM-CSF	-0.457187	1.20571e-06	5.74582e-05
764	PC 18:2_20:4	IFNG	-0.432826	4.96743e-06	0.000156237
765	PC 18:2_20:4	IL-10	-0.376612	8.82084e-05	0.00129364
766	PC 18:2_20:4	IL-12p70	-0.345843	0.000346012	0.00359522
767	PC 18:2_20:4	IL-6	-0.473266	4.45235e-07	2.80382e-05
768	PC 20:0_20:4	CRP	-0.362094	0.00018429	0.00223332
769	PC 20:1_20:3	Leukocytes	0.383933	6.24117e-05	0.00100271
770	PC 20:1_20:3	Monocytes	0.349394	0.000323227	0.00340797
771	PC 20:2_20:4	CXCL10	-0.36623	0.000157435	0.00198925
772	PC 20:2_20:4	IL-10	-0.399227	2.94952e-05	0.000574013
773	PC 20:2_20:4	Leukocytes	0.356916	0.00021496	0.0025105
774	PC 20:3_20:4	CRP	-0.393722	4.23947e-05	0.000753013
775	PC 20:3_20:4	CXCL10	-0.481055	3.85702e-07	2.54364e-05
776	PC 20:3_20:4	GM-CSF	-0.417619	1.13905e-05	0.000289054
777	PC 20:3_20:4	IFNG	-0.377673	8.39376e-05	0.0012462
778	PC 20:3_20:4	IL-10	-0.409098	1.7824e-05	0.000402164
779	PC 20:3_20:4	IL-6	-0.409969	1.70364e-05	0.000388935
780	PC 20:4_20:4	CD8	0.366889	0.000152947	0.00194576
781	PC 20:4_20:4	CRP	-0.389831	5.1213e-05	0.000859606
782	PC 20:4_20:4	CXCL10	-0.431226	6.74413e-06	0.000195848
783	PC 20:4_20:4	GM-CSF	-0.371977	0.000109339	0.00152426
784	PC 20:4_20:4	IFNG	-0.358466	0.000200818	0.00238762
785	PC 20:4_20:4	IL-6	-0.39145	4.33778e-05	0.000766771
786	PC 20:4_22:4	IL-6Rα	0.346626	0.000362499	0.00372035
1571	PE 14:0_16:0	CCL4	0.375681	9.21179e-05	0.00133897
1572	PE 14:0_16:0	CD163	0.431545	6.6305e-06	0.000193762
1578	PE 14:0_16:0	CD206	0.362063	0.000171254	0.00211804
1573	PE 14:0_16:0	Ferritin	0.356097	0.000222791	0.00258132
1574	PE 14:0_16:0	IL-6	0.441985	2.95458e-06	0.000106064
1575	PE 14:0_16:0	IL-8	0.345184	0.00035577	0.00366693
1576	PE 14:0_16:0	Neutrophils	0.365602	0.000146155	0.0018805
1577	PE 14:0_16:0	NLR	0.374259	0.000110231	0.00153355
1579	PE 14:0_16:0	TNFα	0.45132	1.92828e-06	7.90016e-05
1580	PE 14:0_18:0	CCL4	0.361268	0.000177419	0.00217064
1581	PE 14:0_18:0	CD163	0.521361	2.69027e-08	4.41766e-06
1589	PE 14:0_18:0	CD206	0.472122	4.78766e-07	2.95707e-05
1582	PE 14:0_18:0	Ferritin	0.439051	3.49547e-06	0.000120508
1583	PE 14:0_18:0	IL-18	0.501237	6.93791e-08	8.57031e-06
1584	PE 14:0_18:0	IL-1β	0.377633	8.40943e-05	0.00124725
1585	PE 14:0_18:0	IL-6	0.386848	5.42562e-05	0.000897422
1586	PE 14:0_18:0	IL-8	0.451914	1.65348e-06	7.08673e-05
1587	PE 14:0_18:0	Leukocytes	0.350209	0.000287393	0.0031331
1588	PE 14:0_18:0	Neutrophils	0.373921	9.99598e-05	0.00142254
1590	PE 14:0_18:0	sIL2R	0.361593	0.000174876	0.00215112
1591	PE 14:0_18:0	TNFα	0.483337	2.66663e-07	1.96456e-05
1592	PE 14:0_18:1	CCL4	0.367147	0.000136303	0.00178741
1593	PE 14:0_18:1	CD163	0.489226	2.3138e-07	1.77583e-05
1600	PE 14:0_18:1	CD206	0.50105	7.02846e-08	8.63003e-06
1594	PE 14:0_18:1	Ferritin	0.402412	2.51145e-05	0.00051216
1595	PE 14:0_18:1	Galectin-9	0.34857	0.000334483	0.00350585
1596	PE 14:0_18:1	IL-6	0.498852	8.18283e-08	9.58681e-06
1597	PE 14:0_18:1	Leukocytes	0.384669	6.02511e-05	0.000975663
1598	PE 14:0_18:1	Neutrophils	0.427649	6.61886e-06	0.000193762
1599	PE 14:0_18:1	NLR	0.43742	4.8324e-06	0.000153406
1601	PE 14:0_18:1	sIL2R	0.363268	0.000162293	0.00203261
1602	PE 14:0_18:1	TNFα	0.550428	2.05775e-09	7.57992e-07
1603	PE 14:0_18:2	CD163	0.49732	1.37663e-07	1.33383e-05
1609	PE 14:0_18:2	CD206	0.513269	2.95897e-08	4.70764e-06
1604	PE 14:0_18:2	Ferritin	0.367234	0.00013577	0.00178443
1605	PE 14:0_18:2	IL-6	0.444594	2.54113e-06	9.65628e-05
1606	PE 14:0_18:2	Leukocytes	0.411638	1.56171e-05	0.000368466
1607	PE 14:0_18:2	Neutrophils	0.439006	3.50447e-06	0.000120717
1608	PE 14:0_18:2	NLR	0.405329	2.54829e-05	0.000517608
1610	PE 14:0_18:2	sIL2R	0.357634	0.000208298	0.00245263
1611	PE 14:0_18:2	TNFα	0.551872	1.83095e-09	7.06588e-07
1612	PE 14:0_20:4	IL-6Rα	0.395335	4.14379e-05	0.000740197
1613	PE 14:0_22:6	CD163	0.393533	4.51627e-05	0.000788814
1616	PE 14:0_22:6	CD206	0.366171	0.000142453	0.00184674
1614	PE 14:0_22:6	Leukocytes	0.395396	3.57103e-05	0.00066339
1615	PE 14:0_22:6	Neutrophils	0.351719	0.000269349	0.00298379
1617	PE 15:0_16:0	CD163	0.397202	3.78819e-05	0.000692408
1618	PE 15:0_16:0	Ferritin	0.359601	0.000191018	0.00229209
1619	PE 15:0_16:0	IL-18	0.405197	2.17909e-05	0.000464297
1620	PE 15:0_16:0	IL-8	0.369183	0.000124264	0.00167085
1621	PE 15:0_16:0	TNFα	0.357869	0.000221763	0.00257086
1622	PE 15:0_18:0	CD163	0.499132	1.22324e-07	1.23192e-05
1628	PE 15:0_18:0	CD206	0.413776	1.39608e-05	0.000337568
1623	PE 15:0_18:0	Ferritin	0.401544	2.62432e-05	0.000527807
1624	PE 15:0_18:0	IL-18	0.517656	2.15068e-08	3.89356e-06
1625	PE 15:0_18:0	IL-1β	0.366955	0.000137495	0.00179803
1626	PE 15:0_18:0	IL-6Rα	0.363792	0.00017513	0.00215295
1627	PE 15:0_18:0	IL-8	0.520555	1.73763e-08	3.49991e-06
1629	PE 15:0_18:0	TNFα	0.449916	2.09362e-06	8.40905e-05
1630	PE 15:0_18:1	CCL4	0.388091	5.10925e-05	0.00085864
1631	PE 15:0_18:1	CD163	0.486744	2.70601e-07	1.98999e-05
1636	PE 15:0_18:1	CD206	0.512066	3.22685e-08	4.96013e-06
1632	PE 15:0_18:1	Ferritin	0.429787	5.88255e-06	0.000178431
1633	PE 15:0_18:1	IL-6	0.448295	2.04737e-06	8.28839e-05
1634	PE 15:0_18:1	Neutrophils	0.38067	7.28895e-05	0.00112295
1635	PE 15:0_18:1	NLR	0.376851	9.8063e-05	0.00140196
1637	PE 15:0_18:1	sIL2R	0.358018	0.000204811	0.00242581
1638	PE 15:0_18:1	TNFα	0.551866	1.83179e-09	7.06588e-07
1639	PE 15:0_18:2	CD163	0.502801	9.60938e-08	1.06769e-05
1644	PE 15:0_18:2	CD206	0.484966	2.0874e-07	1.68074e-05
1640	PE 15:0_18:2	Ferritin	0.371363	0.000112469	0.00155516
1641	PE 15:0_18:2	IL-6	0.392681	4.08363e-05	0.000732009
1642	PE 15:0_18:2	Leukocytes	0.378188	8.19331e-05	0.001224
1643	PE 15:0_18:2	Neutrophils	0.396952	3.30508e-05	0.000626448
1645	PE 15:0_18:2	sIL2R	0.367458	0.000134398	0.00177203
1646	PE 15:0_18:2	TNFα	0.475177	4.50087e-07	2.82257e-05
1647	PE 15:0_20:4	IL-6Rα	0.394357	4.3422e-05	0.000766771
1648	PE 15:0_22:5	IL-6Rα	0.378619	9.0494e-05	0.00131959
1649	PE 15:0_22:6	CD163	0.39618	3.97902e-05	0.000718296
1651	PE 15:0_22:6	CD206	0.350899	0.000279013	0.00306345
1650	PE 15:0_22:6	Ferritin	0.380133	7.47637e-05	0.00114578
1652	PE 16:0_16:0	CCL4	0.487045	1.81903e-07	1.53989e-05
1653	PE 16:0_16:0	CD163	0.474674	5.69861e-07	3.31444e-05
1660	PE 16:0_16:0	CD206	0.402529	2.49652e-05	0.000509623
1654	PE 16:0_16:0	Ferritin	0.407041	1.98224e-05	0.000432024
1655	PE 16:0_16:0	IL-18	0.547876	2.10318e-09	7.6781e-07
1656	PE 16:0_16:0	IL-1β	0.442005	2.95128e-06	0.000106039
1657	PE 16:0_16:0	IL-6	0.395712	3.51547e-05	0.00065665
1658	PE 16:0_16:0	IL-8	0.547625	2.14623e-09	7.69782e-07
1659	PE 16:0_16:0	Neutrophils	0.371439	0.000112078	0.00155081
1661	PE 16:0_16:0	TNFα	0.44957	2.1363e-06	8.50526e-05
1662	PE 16:0_16:1	CD163	0.407163	2.32706e-05	0.000486447
1667	PE 16:0_16:1	CD206	0.441095	3.10964e-06	0.000109989
1663	PE 16:0_16:1	IL-6	0.36375	0.000158829	0.0019976
1664	PE 16:0_16:1	Leukocytes	0.389525	4.76552e-05	0.000817335
1665	PE 16:0_16:1	Neutrophils	0.423201	8.43849e-06	0.000232346
1666	PE 16:0_16:1	NLR	0.408701	2.15564e-05	0.000460742
1668	PE 16:0_16:1	sIL2R	0.369402	0.000123029	0.00165963
1669	PE 16:0_16:1	TNFα	0.466824	7.58535e-07	4.10794e-05
1670	PE 16:0_18:1	CCL2	0.410977	1.78132e-05	0.000402164
1671	PE 16:0_18:1	CCL4	0.496281	9.763e-08	1.07309e-05
1672	PE 16:0_18:1	CD163	0.485042	3.01071e-07	2.12611e-05
1682	PE 16:0_18:1	CD206	0.583421	9.98238e-11	7.55851e-08
1673	PE 16:0_18:1	CRP	0.380048	8.15186e-05	0.00121914
1674	PE 16:0_18:1	Ferritin	0.485936	1.95778e-07	1.61716e-05
1675	PE 16:0_18:1	GM-CSF	0.363852	0.00015811	0.00199293
1676	PE 16:0_18:1	IFNG	0.414258	1.36106e-05	0.000331453
1677	PE 16:0_18:1	IL-6	0.627243	1.34997e-12	1.83992e-09
1678	PE 16:0_18:1	Leukocytes	0.393194	3.9818e-05	0.000718481
1679	PE 16:0_18:1	Neutrophils	0.485062	2.07422e-07	1.6761e-05
1680	PE 16:0_18:1	NK cells	-0.352009	0.000266017	0.00295729
1681	PE 16:0_18:1	NLR	0.518385	3.32146e-08	5.08644e-06
1683	PE 16:0_18:1	sIL2R	0.390527	4.53814e-05	0.00079161
1684	PE 16:0_18:1	TNFα	0.603436	1.91124e-11	1.89229e-08
1685	PE 16:0_18:2	CCL4	0.407323	1.95366e-05	0.000428546
1686	PE 16:0_18:2	CD163	0.488677	2.39561e-07	1.8039e-05
1693	PE 16:0_18:2	CD206	0.503302	6.00797e-08	7.72985e-06
1687	PE 16:0_18:2	Ferritin	0.40267	2.47876e-05	0.000507265
1688	PE 16:0_18:2	Galectin-9	0.345846	0.000374335	0.00381881
1689	PE 16:0_18:2	IL-6	0.520171	1.78761e-08	3.52887e-06
1690	PE 16:0_18:2	Leukocytes	0.410704	1.63968e-05	0.000379849
1691	PE 16:0_18:2	Neutrophils	0.475199	3.93614e-07	2.58451e-05
1692	PE 16:0_18:2	NLR	0.452302	2.11555e-06	8.45557e-05
1694	PE 16:0_18:2	sIL2R	0.394245	3.7805e-05	0.000691766
1695	PE 16:0_18:2	TNFα	0.567733	4.89076e-10	2.53131e-07
1696	PE 16:0_18:3	CCL4	0.363471	0.000160828	0.0020184
1697	PE 16:0_18:3	CD163	0.423505	1.01322e-05	0.000265228
1703	PE 16:0_18:3	CD206	0.487541	1.76006e-07	1.50581e-05
1698	PE 16:0_18:3	Ferritin	0.34987	0.000291597	0.00316928
1699	PE 16:0_18:3	IL-6	0.527492	1.03459e-08	2.42999e-06
1700	PE 16:0_18:3	Leukocytes	0.401454	2.63626e-05	0.000528908
1701	PE 16:0_18:3	Neutrophils	0.463294	8.30828e-07	4.38334e-05
1702	PE 16:0_18:3	NLR	0.44479	3.22456e-06	0.000113172
1704	PE 16:0_18:3	sIL2R	0.372988	0.000104367	0.00147049
1705	PE 16:0_18:3	TNFα	0.5328	8.19494e-09	2.08121e-06
1706	PE 16:0_20:1	CCL4	0.476104	3.71451e-07	2.4736e-05
1707	PE 16:0_20:1	CD163	0.447327	2.79963e-06	0.000102757
1713	PE 16:0_20:1	CD206	0.425165	7.58375e-06	0.000213999
1708	PE 16:0_20:1	Ferritin	0.471445	4.99714e-07	3.0369e-05
1709	PE 16:0_20:1	GM-CSF	0.363593	0.000159951	0.00200862
1710	PE 16:0_20:1	IFNG	0.427492	6.67624e-06	0.000194429
1711	PE 16:0_20:1	IL-6	0.553868	1.28984e-09	5.32715e-07
1712	PE 16:0_20:1	NLR	0.391787	4.90716e-05	0.000833585
1714	PE 16:0_20:1	TNFα	0.502171	7.55362e-08	9.03077e-06
1715	PE 16:0_20:2	CCL4	0.398557	3.05032e-05	0.000589421
1716	PE 16:0_20:2	CD163	0.496793	1.42457e-07	1.34521e-05
1724	PE 16:0_20:2	CD206	0.501792	6.67545e-08	8.27403e-06
1717	PE 16:0_20:2	CRP	0.370995	0.000123729	0.00166745
1718	PE 16:0_20:2	Ferritin	0.429358	6.02362e-06	0.000181767
1719	PE 16:0_20:2	IFNG	0.39764	3.19348e-05	0.000610163
1720	PE 16:0_20:2	IL-6	0.580899	1.25443e-10	8.99842e-08
1721	PE 16:0_20:2	Leukocytes	0.34899	0.000302767	0.00325606
1722	PE 16:0_20:2	Neutrophils	0.422103	8.95531e-06	0.000242333
1723	PE 16:0_20:2	NLR	0.459562	1.39528e-06	6.33906e-05
1725	PE 16:0_20:2	TNFα	0.533213	7.94079e-09	2.04203e-06
1726	PE 16:0_20:3	CD163	0.40299	2.85917e-05	0.000560969
1727	PE 16:0_20:3	IL-6Rα	0.376609	9.9142e-05	0.00141442
1728	PE 16:0_20:3	TNFα	0.480517	3.20033e-07	2.2134e-05
1729	PE 16:0_20:4	CD163	0.353051	0.000277353	0.00305156
1730	PE 16:0_20:4	TNFα	0.394053	4.17129e-05	0.000744195
1731	PE 16:0_20:5	CD163	0.455542	1.75884e-06	7.39869e-05
1735	PE 16:0_20:5	CD206	0.428784	6.2179e-06	0.000185846
1732	PE 16:0_20:5	IL-18	0.406751	2.01204e-05	0.000437132
1733	PE 16:0_20:5	Leukocytes	0.404256	2.28652e-05	0.000480181
1734	PE 16:0_20:5	Neutrophils	0.396123	3.4444e-05	0.000646943
1736	PE 16:0_22:4	IL-6Rα	0.476387	5.13536e-07	3.0743e-05
1737	PE 16:0_22:4	IL-8	0.355329	0.000230376	0.00264374
1738	PE 16:0_22:4	sIL2R	0.365141	0.000149222	0.00191026
1739	PE 16:0_22:4	TNFα	0.423324	9.29506e-06	0.000249054
1740	PE 16:0_22:5	CCL4	0.382433	6.70428e-05	0.00105758
1741	PE 16:0_22:5	IL-6Rα	0.437047	4.93134e-06	0.000155341
1742	PE 16:0_22:5	Neutrophils	0.393246	3.97163e-05	0.000717914
1743	PE 16:0_22:5	NLR	0.356587	0.000238796	0.00272279
1744	PE 16:0_22:5	TNFα	0.465029	8.47059e-07	4.44602e-05
1745	PE 16:0_22:6	CCL4	0.433649	4.74382e-06	0.000151773
1746	PE 16:0_22:6	CD163	0.403594	2.77566e-05	0.000549327
1747	PE 16:0_22:6	Ferritin	0.389957	4.66614e-05	0.000807722
1748	PE 16:0_22:6	IL-6	0.42037	9.83181e-06	0.000260196
1749	PE 16:0_22:6	IL-8	0.358911	0.000196921	0.00235086
1750	PE 17:0_18:0	CCL4	0.416547	1.20586e-05	0.000301009
1751	PE 17:0_18:0	CD163	0.515288	4.12384e-08	5.83444e-06
1761	PE 17:0_18:0	CD206	0.559566	8.0297e-10	3.85623e-07
1752	PE 17:0_18:0	Ferritin	0.492296	1.27992e-07	1.27642e-05
1753	PE 17:0_18:0	Galectin-9	0.34969	0.000319261	0.00337374
1754	PE 17:0_18:0	IFNG	0.359644	0.000190655	0.00229077
1755	PE 17:0_18:0	IL-18	0.423231	8.42488e-06	0.000232127
1756	PE 17:0_18:0	IL-6	0.493026	1.21829e-07	1.22997e-05
1757	PE 17:0_18:0	IL-8	0.388886	4.91575e-05	0.000834697
1758	PE 17:0_18:0	Leukocytes	0.359437	0.000192407	0.00230708
1759	PE 17:0_18:0	Neutrophils	0.403569	2.36793e-05	0.000493224
1760	PE 17:0_18:0	NLR	0.379805	8.5726e-05	0.00126632
1762	PE 17:0_18:0	sIL2R	0.382598	6.65178e-05	0.00105133
1763	PE 17:0_18:0	TNFα	0.521169	1.95479e-08	3.68788e-06
1764	PE 17:0_18:1	CCL2	0.397423	3.53419e-05	0.000658247
1765	PE 17:0_18:1	CCL4	0.425004	7.65049e-06	0.000215288
1766	PE 17:0_18:1	CD163	0.52593	1.93508e-08	3.68008e-06
1774	PE 17:0_18:1	CD206	0.583558	9.85847e-11	7.55851e-08
1767	PE 17:0_18:1	Ferritin	0.485074	2.07254e-07	1.6761e-05
1768	PE 17:0_18:1	Galectin-9	0.34678	0.000360207	0.0037024
1769	PE 17:0_18:1	IFNG	0.396113	3.44619e-05	0.00064696
1770	PE 17:0_18:1	IL-6	0.536223	5.29669e-09	1.50397e-06
1771	PE 17:0_18:1	Leukocytes	0.368087	0.000130614	0.00173438
1772	PE 17:0_18:1	Neutrophils	0.427111	6.8175e-06	0.000197698
1773	PE 17:0_18:1	NLR	0.420935	1.15787e-05	0.000292421
1775	PE 17:0_18:1	sIL2R	0.385497	5.79042e-05	0.000945017
1776	PE 17:0_18:1	TNFα	0.607491	1.28895e-11	1.35135e-08
1777	PE 17:0_18:2	CCL2	0.351022	0.00029773	0.00321821
1778	PE 17:0_18:2	CD163	0.528357	1.61906e-08	3.37757e-06
1785	PE 17:0_18:2	CD206	0.537848	4.66651e-09	1.37269e-06
1779	PE 17:0_18:2	Ferritin	0.448073	2.07426e-06	8.37238e-05
1780	PE 17:0_18:2	Galectin-9	0.347658	0.000347361	0.0036048
1781	PE 17:0_18:2	IL-6	0.473041	4.51649e-07	2.82803e-05
1782	PE 17:0_18:2	Leukocytes	0.411286	1.59065e-05	0.000373783
1783	PE 17:0_18:2	Neutrophils	0.441411	3.05383e-06	0.000108764
1784	PE 17:0_18:2	NLR	0.374072	0.000111159	0.0015414
1786	PE 17:0_18:2	sIL2R	0.411027	1.61231e-05	0.00037628
1787	PE 17:0_18:2	TNFα	0.559318	9.93754e-10	4.3691e-07
1788	PE 17:0_18:3	CD163	0.441605	3.84476e-06	0.000128856
1794	PE 17:0_18:3	CD206	0.531764	7.47389e-09	1.93413e-06
1789	PE 17:0_18:3	Ferritin	0.388222	5.07685e-05	0.000854599
1790	PE 17:0_18:3	Galectin-9	0.348252	0.000338932	0.00353978
1791	PE 17:0_18:3	IL-6	0.50888	4.05307e-08	5.79447e-06
1792	PE 17:0_18:3	Leukocytes	0.374019	9.95075e-05	0.00141765
1793	PE 17:0_18:3	Neutrophils	0.403273	2.40394e-05	0.000497522
1795	PE 17:0_18:3	sIL2R	0.369918	0.000120164	0.00162907
1796	PE 17:0_18:3	TNFα	0.528768	1.11182e-08	2.51716e-06
1797	PE 17:0_20:3	CD163	0.453971	1.92396e-06	7.89035e-05
1800	PE 17:0_20:3	CD206	0.382711	6.61602e-05	0.0010481
1798	PE 17:0_20:3	IL-6Rα	0.390052	5.32678e-05	0.000886453
1799	PE 17:0_20:3	Leukocytes	0.364034	0.000156824	0.00198336
1801	PE 17:0_20:3	sIL2R	0.349029	0.000302265	0.00325215
1802	PE 17:0_20:3	TNFα	0.475692	4.35626e-07	2.76153e-05
1803	PE 17:0_20:4	CD163	0.404571	2.64534e-05	0.00052995
1806	PE 17:0_20:4	CD206	0.377093	8.62451e-05	0.00127046
1804	PE 17:0_20:4	Ferritin	0.353769	0.000246537	0.00278695
1805	PE 17:0_20:4	IL-6Rα	0.390667	5.17436e-05	0.000865667
1807	PE 17:0_20:4	TNFα	0.460646	1.10617e-06	5.36525e-05
1808	PE 17:0_20:5	CD163	0.458123	1.51632e-06	6.75068e-05
1813	PE 17:0_20:5	CD206	0.436472	4.04677e-06	0.000133763
1812	PE 17:0_20:5	CD4/CD8	0.348852	0.000304548	0.00326662
1809	PE 17:0_20:5	IL-18	0.429947	5.83052e-06	0.00017738
1810	PE 17:0_20:5	Leukocytes	0.415449	1.27809e-05	0.000315191
1811	PE 17:0_20:5	Neutrophils	0.390363	4.57479e-05	0.000795975
1814	PE 17:0_22:4	IL-6Rα	0.505909	7.81333e-08	9.27366e-06
1815	PE 17:0_22:4	IL-8	0.407184	1.96772e-05	0.0004298
1816	PE 17:0_22:4	TNFα	0.363815	0.000170782	0.00211411
1817	PE 17:0_22:5	CD163	0.397213	3.78619e-05	0.000692351
1820	PE 17:0_22:5	CD206	0.367434	0.000134544	0.00177276
1818	PE 17:0_22:5	IL-6Rα	0.438782	4.48726e-06	0.000145154
1819	PE 17:0_22:5	IL-8	0.404833	2.22008e-05	0.000470335
1821	PE 17:0_22:5	TNFα	0.43846	4.04091e-06	0.000133677
1822	PE 17:0_22:6	CD163	0.437684	4.7637e-06	0.00015217
1827	PE 17:0_22:6	CD206	0.387164	5.34345e-05	0.000887781
1823	PE 17:0_22:6	Ferritin	0.423625	8.24659e-06	0.000227829
1824	PE 17:0_22:6	IL-18	0.369667	0.000121547	0.00164346
1825	PE 17:0_22:6	IL-6	0.34878	0.000305491	0.00327245
1826	PE 17:0_22:6	IL-8	0.393682	3.8871e-05	0.000705851
1828	PE 18:0_18:0	CCL2	0.393029	4.38533e-05	0.00077221
1829	PE 18:0_18:0	CD163	0.475377	5.46078e-07	3.20852e-05
1837	PE 18:0_18:0	CD206	0.546332	2.38176e-09	8.39528e-07
1830	PE 18:0_18:0	Ferritin	0.379793	7.59749e-05	0.00115956
1831	PE 18:0_18:0	IL-18	0.446668	2.25202e-06	8.84541e-05
1832	PE 18:0_18:0	IL-6	0.41713	1.16911e-05	0.000293989
1833	PE 18:0_18:0	IL-8	0.382185	6.7837e-05	0.00106589
1834	PE 18:0_18:0	Leukocytes	0.488445	1.65726e-07	1.45229e-05
1835	PE 18:0_18:0	Neutrophils	0.502223	6.47802e-08	8.14995e-06
1836	PE 18:0_18:0	NLR	0.385461	6.60454e-05	0.0010475
1838	PE 18:0_18:0	TNFα	0.513473	3.41367e-08	5.15048e-06
1839	PE 18:0_18:1	CCL2	0.445955	2.63511e-06	9.88477e-05
1840	PE 18:0_18:1	CCL4	0.443833	2.65563e-06	9.93444e-05
1841	PE 18:0_18:1	CD163	0.504119	8.80467e-08	1.00842e-05
1853	PE 18:0_18:1	CD206	0.585552	8.21795e-11	6.72031e-08
1852	PE 18:0_18:1	CD4/CD8	0.445244	2.44691e-06	9.3679e-05
1842	PE 18:0_18:1	CRP	0.360873	0.000194471	0.00232637
1843	PE 18:0_18:1	Ferritin	0.509901	3.76849e-08	5.50307e-06
1844	PE 18:0_18:1	Galectin-9	0.392391	4.7685e-05	0.000817502
1845	PE 18:0_18:1	GM-CSF	0.345322	0.000353703	0.00365392
1846	PE 18:0_18:1	IFNG	0.400424	2.77708e-05	0.000549343
1847	PE 18:0_18:1	IL-6	0.571909	2.78778e-10	1.65198e-07
1848	PE 18:0_18:1	IL-8	0.350946	0.000278456	0.0030598
1849	PE 18:0_18:1	Leukocytes	0.397939	3.14614e-05	0.00060488
1850	PE 18:0_18:1	Neutrophils	0.459302	1.0607e-06	5.21273e-05
1851	PE 18:0_18:1	NLR	0.441176	3.93631e-06	0.000130958
1854	PE 18:0_18:1	TNFα	0.623567	2.55512e-12	3.26481e-09
1855	PE 18:0_18:2	CD163	0.502262	9.95761e-08	1.08863e-05
1863	PE 18:0_18:2	CD206	0.505701	5.07651e-08	6.78328e-06
1862	PE 18:0_18:2	CD4/CD8	0.368029	0.000130963	0.00173802
1856	PE 18:0_18:2	Ferritin	0.403488	2.37775e-05	0.000494513
1857	PE 18:0_18:2	Galectin-9	0.359388	0.000211855	0.00248275
1858	PE 18:0_18:2	IL-6	0.435879	4.18465e-06	0.000137364
1859	PE 18:0_18:2	Leukocytes	0.428692	6.24946e-06	0.000186026
1860	PE 18:0_18:2	Neutrophils	0.452092	1.63611e-06	7.03442e-05
1861	PE 18:0_18:2	NLR	0.367142	0.000151258	0.00193028
1864	PE 18:0_18:2	sIL2R	0.406343	2.05476e-05	0.000443117
1865	PE 18:0_18:2	TNFα	0.54634	2.85552e-09	9.7297e-07
1866	PE 18:0_18:3	CD163	0.443801	3.40609e-06	0.000118024
1873	PE 18:0_18:3	CD206	0.518458	2.02792e-08	3.79842e-06
1867	PE 18:0_18:3	Ferritin	0.397025	3.29316e-05	0.000625172
1868	PE 18:0_18:3	Galectin-9	0.38042	8.3347e-05	0.00124104
1869	PE 18:0_18:3	IL-6	0.487232	1.79667e-07	1.53366e-05
1870	PE 18:0_18:3	Leukocytes	0.415746	1.25819e-05	0.000311786
1871	PE 18:0_18:3	Neutrophils	0.445881	2.35793e-06	9.11679e-05
1872	PE 18:0_18:3	NLR	0.394061	4.40413e-05	0.000773855
1874	PE 18:0_18:3	sIL2R	0.379116	7.84359e-05	0.0011843
1875	PE 18:0_18:3	TNFα	0.561753	8.11084e-10	3.85623e-07
1876	PE 18:0_20:0	B cells	0.363433	0.000161102	0.00202059
1877	PE 18:0_20:0	CD163	0.40579	2.49086e-05	0.000508978
1879	PE 18:0_20:0	CD206	0.395693	3.51888e-05	0.000656872
1878	PE 18:0_20:0	Ferritin	0.34685	0.000331599	0.00348098
1880	PE 18:0_20:0	TNFα	0.458546	1.25548e-06	5.90727e-05
1881	PE 18:0_20:1	CCL4	0.407367	1.94921e-05	0.000428031
1882	PE 18:0_20:1	CD163	0.460934	1.28838e-06	6.01746e-05
1887	PE 18:0_20:1	CD206	0.428147	6.44015e-06	0.000189989
1886	PE 18:0_20:1	CD4/CD8	0.349083	0.000301567	0.00324571
1883	PE 18:0_20:1	Ferritin	0.433164	4.87443e-06	0.000154381
1884	PE 18:0_20:1	IFNG	0.397374	3.2363e-05	0.00061709
1885	PE 18:0_20:1	IL-6	0.501862	6.64294e-08	8.27403e-06
1888	PE 18:0_20:1	TNFα	0.523253	1.67686e-08	3.45539e-06
1889	PE 18:0_20:2	CD163	0.471412	6.93721e-07	3.84348e-05
1897	PE 18:0_20:2	CD206	0.479892	2.90928e-07	2.0844e-05
1896	PE 18:0_20:2	CD4/CD8	0.351236	0.000275013	0.00303256
1890	PE 18:0_20:2	Ferritin	0.387343	5.29744e-05	0.000882289
1891	PE 18:0_20:2	Galectin-9	0.360882	0.000198666	0.00236824
1892	PE 18:0_20:2	IL-6	0.456786	1.23528e-06	5.85263e-05
1893	PE 18:0_20:2	Leukocytes	0.4101	1.69207e-05	0.000387941
1894	PE 18:0_20:2	Neutrophils	0.4295	5.97664e-06	0.000180615
1895	PE 18:0_20:2	NLR	0.375588	0.000103827	0.00146489
1898	PE 18:0_20:2	sIL2R	0.34888	0.000304183	0.00326527
1899	PE 18:0_20:2	TNFα	0.54976	2.17159e-09	7.72105e-07
1900	PE 18:0_20:3	CD163	0.42669	8.57568e-06	0.00023458
1905	PE 18:0_20:3	CD206	0.373409	0.000102359	0.00144868
1904	PE 18:0_20:3	CD4/CD8	0.351301	0.000274236	0.00302644
1901	PE 18:0_20:3	IL-6Rα	0.357257	0.000232077	0.00265952
1902	PE 18:0_20:3	Leukocytes	0.418805	1.06919e-05	0.000276339
1903	PE 18:0_20:3	Neutrophils	0.399594	2.89564e-05	0.000566493
1906	PE 18:0_20:3	TNFα	0.499073	9.34383e-08	1.05831e-05
1907	PE 18:0_20:4	CCL4	0.366507	0.000140308	0.00182675
1908	PE 18:0_20:4	CD163	0.386702	6.23343e-05	0.00100186
1914	PE 18:0_20:4	CD206	0.409816	1.71717e-05	0.000390932
1909	PE 18:0_20:4	Ferritin	0.383335	6.42221e-05	0.00102695
1910	PE 18:0_20:4	IL-6	0.413681	1.40305e-05	0.000338453
1911	PE 18:0_20:4	Leukocytes	0.368082	0.000130647	0.00173438
1912	PE 18:0_20:4	Neutrophils	0.404717	2.23325e-05	0.000471997
1913	PE 18:0_20:4	NLR	0.377279	9.61772e-05	0.00138128
1915	PE 18:0_20:4	sIL2R	0.371994	0.000109257	0.00152364
1916	PE 18:0_20:4	TNFα	0.467906	7.09512e-07	3.89926e-05
1917	PE 18:0_20:5	CD163	0.461088	1.2769e-06	5.98053e-05
1922	PE 18:0_20:5	CD206	0.452644	1.58326e-06	6.90151e-05
1921	PE 18:0_20:5	CD4/CD8	0.398671	3.03293e-05	0.000586893
1918	PE 18:0_20:5	IL-18	0.411754	1.55224e-05	0.000366656
1919	PE 18:0_20:5	Leukocytes	0.427434	6.69762e-06	0.000194774
1920	PE 18:0_20:5	Neutrophils	0.401768	2.59473e-05	0.000524176
1923	PE 18:0_22:4	CD163	0.373622	0.000113429	0.00156551
1929	PE 18:0_22:4	CD206	0.404989	2.20236e-05	0.000467727
1924	PE 18:0_22:4	Galectin-9	0.365604	0.000161813	0.00202826
1925	PE 18:0_22:4	IL-6Rα	0.407317	2.30936e-05	0.000483735
1926	PE 18:0_22:4	IL-8	0.406387	2.05004e-05	0.000442332
1927	PE 18:0_22:4	Leukocytes	0.412143	1.52098e-05	0.000360311
1928	PE 18:0_22:4	Neutrophils	0.425727	7.35436e-06	0.000208678
1930	PE 18:0_22:4	sIL2R	0.410126	1.68974e-05	0.00038771
1931	PE 18:0_22:4	TNFα	0.512375	3.69231e-08	5.43062e-06
1932	PE 18:0_22:5	CCL4	0.355627	0.000227413	0.00262002
1933	PE 18:0_22:5	CD163	0.37282	0.000117578	0.00160587
1941	PE 18:0_22:5	CD206	0.382821	6.5815e-05	0.00104466
1934	PE 18:0_22:5	Ferritin	0.360254	0.000185577	0.00224295
1935	PE 18:0_22:5	Galectin-9	0.369767	0.000134705	0.00177386
1936	PE 18:0_22:5	IL-6Rα	0.420123	1.20752e-05	0.000301239
1937	PE 18:0_22:5	IL-8	0.379482	7.70947e-05	0.00117184
1938	PE 18:0_22:5	Leukocytes	0.397016	3.29452e-05	0.000625172
1939	PE 18:0_22:5	Neutrophils	0.429022	6.13656e-06	0.000184223
1940	PE 18:0_22:5	NLR	0.355215	0.000253133	0.00284656
1942	PE 18:0_22:5	TNFα	0.49883	9.50052e-08	1.06427e-05
1943	PE 18:0_22:6	CCL4	0.416332	1.21972e-05	0.000303172
1944	PE 18:0_22:6	CD163	0.382298	7.64585e-05	0.0011652
1948	PE 18:0_22:6	CD206	0.348467	0.000309593	0.00330291
1945	PE 18:0_22:6	Ferritin	0.448457	2.02797e-06	8.218e-05
1946	PE 18:0_22:6	IL-6	0.448828	1.98427e-06	8.08096e-05
1947	PE 18:0_22:6	IL-8	0.376835	8.72938e-05	0.00128345
1949	PE 18:1_18:1	CCL2	0.407838	2.09309e-05	0.000450196
1950	PE 18:1_18:1	CCL4	0.42576	7.34104e-06	0.000208678
1951	PE 18:1_18:1	CD163	0.541756	5.73528e-09	1.60619e-06
1960	PE 18:1_18:1	CD206	0.539254	4.17976e-09	1.28498e-06
1952	PE 18:1_18:1	Ferritin	0.411401	1.5811e-05	0.000372183
1953	PE 18:1_18:1	Galectin-9	0.398838	3.50026e-05	0.000654665
1954	PE 18:1_18:1	IFNG	0.35306	0.000254217	0.00285482
1955	PE 18:1_18:1	IL-6	0.430782	5.56657e-06	0.000171004
1956	PE 18:1_18:1	IL-8	0.349677	0.000294012	0.00319025
1957	PE 18:1_18:1	Leukocytes	0.363836	0.000158219	0.001993
1958	PE 18:1_18:1	Neutrophils	0.424074	8.04779e-06	0.000223393
1959	PE 18:1_18:1	NLR	0.407998	2.23248e-05	0.000471997
1961	PE 18:1_18:1	sIL2R	0.384212	6.15845e-05	0.000990196
1962	PE 18:1_18:1	TNFα	0.688857	1.21828e-15	3.2671e-12
1963	PE 18:1_18:2	CCL2	0.355449	0.000246281	0.00278483
1964	PE 18:1_18:2	CD163	0.551114	2.55656e-09	8.9344e-07
1968	PE 18:1_18:2	CD206	0.495136	1.05564e-07	1.11821e-05
1965	PE 18:1_18:2	Leukocytes	0.417992	1.11662e-05	0.00028464
1966	PE 18:1_18:2	Neutrophils	0.443613	2.68976e-06	9.9981e-05
1967	PE 18:1_18:2	NLR	0.372578	0.000118855	0.00161561
1969	PE 18:1_18:2	sIL2R	0.418424	1.09121e-05	0.000280803
1970	PE 18:1_18:2	TNFα	0.636144	6.74231e-13	1.02104e-09
1971	PE 18:1_18:3	CCL2	0.382161	7.38241e-05	0.00113478
1972	PE 18:1_18:3	CD163	0.527215	1.76131e-08	3.52887e-06
1978	PE 18:1_18:3	CD206	0.538606	4.39775e-09	1.33079e-06
1973	PE 18:1_18:3	Galectin-9	0.363507	0.000177319	0.00217008
1974	PE 18:1_18:3	IL-6	0.411083	1.60755e-05	0.000375598
1975	PE 18:1_18:3	Leukocytes	0.437211	3.88089e-06	0.00012966
1976	PE 18:1_18:3	Neutrophils	0.464716	7.61015e-07	4.11592e-05
1977	PE 18:1_18:3	NLR	0.383825	7.12548e-05	0.00110652
1979	PE 18:1_18:3	sIL2R	0.405003	2.20088e-05	0.000467721
1980	PE 18:1_18:3	TNFα	0.614767	6.26691e-12	7.32118e-09
1981	PE 18:1_20:1	CCL4	0.382019	6.83757e-05	0.0010724
1982	PE 18:1_20:1	CD163	0.500362	1.12852e-07	1.17711e-05
1988	PE 18:1_20:1	CD206	0.474807	4.03611e-07	2.62367e-05
1983	PE 18:1_20:1	Ferritin	0.349694	0.000293797	0.00318895
1984	PE 18:1_20:1	IL-8	0.37946	7.71745e-05	0.00117262
1985	PE 18:1_20:1	Leukocytes	0.368131	0.000130354	0.00173274
1986	PE 18:1_20:1	Neutrophils	0.401241	2.66486e-05	0.000532035
1987	PE 18:1_20:1	NLR	0.348526	0.000335093	0.00350865
1989	PE 18:1_20:1	TNFα	0.609308	1.07832e-11	1.16027e-08
1990	PE 18:1_20:2	CCL2	0.352797	0.000276011	0.00304192
1991	PE 18:1_20:2	CD163	0.499956	1.15901e-07	1.20278e-05
1996	PE 18:1_20:2	CD206	0.471688	4.9209e-07	3.01206e-05
1992	PE 18:1_20:2	IL-6	0.350938	0.000278551	0.00306002
1993	PE 18:1_20:2	Leukocytes	0.41746	1.14877e-05	0.000290661
1994	PE 18:1_20:2	Neutrophils	0.437402	3.83904e-06	0.000128856
1995	PE 18:1_20:2	NLR	0.390974	5.09968e-05	0.000857384
1997	PE 18:1_20:2	sIL2R	0.380895	7.21169e-05	0.00111609
1998	PE 18:1_20:2	TNFα	0.614422	6.48787e-12	7.36878e-09
1999	PE 18:1_20:3	CD163	0.422067	1.09195e-05	0.000280803
2000	PE 18:1_20:3	Leukocytes	0.366692	0.000139137	0.00181353
2001	PE 18:1_20:3	sIL2R	0.350478	0.000284096	0.00311091
2002	PE 18:1_20:3	TNFα	0.492244	1.48244e-07	1.37447e-05
2003	PE 18:1_20:4	CD163	0.417992	1.34739e-05	0.000328908
2004	PE 18:1_20:4	IL-6Rα	0.367922	0.000146153	0.0018805
2005	PE 18:1_20:4	sIL2R	0.392153	4.19093e-05	0.000746987
2006	PE 18:1_20:4	TNFα	0.543174	3.66902e-09	1.15399e-06
2007	PE 18:1_20:5	CD163	0.502328	9.91434e-08	1.0868e-05
2011	PE 18:1_20:5	CD206	0.426516	7.0438e-06	0.000202503
2008	PE 18:1_20:5	IL-18	0.403896	2.32889e-05	0.000486581
2009	PE 18:1_20:5	Leukocytes	0.432707	5.00058e-06	0.000156894
2010	PE 18:1_20:5	Neutrophils	0.38966	4.7343e-05	0.000813002
2012	PE 18:1_22:4	IL-6Rα	0.456245	1.68937e-06	7.19532e-05
2013	PE 18:1_22:4	IL-8	0.45889	1.08757e-06	5.3091e-05
2014	PE 18:1_22:4	Leukocytes	0.365857	0.000144482	0.00186668
2015	PE 18:1_22:4	sIL2R	0.393317	3.95769e-05	0.000716413
2016	PE 18:1_22:4	TNFα	0.430917	6.15076e-06	0.000184379
2017	PE 18:1_22:5	CD163	0.428118	7.95381e-06	0.000221385
2022	PE 18:1_22:5	CD206	0.367983	0.000131234	0.00174105
2018	PE 18:1_22:5	IL-6Rα	0.411139	1.90796e-05	0.000422603
2019	PE 18:1_22:5	IL-8	0.386645	5.47905e-05	0.000904795
2020	PE 18:1_22:5	Leukocytes	0.397687	3.18613e-05	0.000609759
2021	PE 18:1_22:5	Neutrophils	0.399885	2.85356e-05	0.000560674
2023	PE 18:1_22:5	TNFα	0.528174	1.16259e-08	2.58348e-06
2024	PE 18:1_22:6	CD163	0.521702	2.62569e-08	4.38201e-06
2032	PE 18:1_22:6	CD206	0.423775	8.17957e-06	0.000226379
2025	PE 18:1_22:6	Ferritin	0.379298	7.77657e-05	0.00117941
2026	PE 18:1_22:6	IL-18	0.37171	0.000110691	0.00153757
2027	PE 18:1_22:6	IL-6	0.364222	0.000155503	0.00197198
2028	PE 18:1_22:6	IL-8	0.371781	0.000110331	0.00153443
2029	PE 18:1_22:6	Leukocytes	0.350028	0.000289632	0.00315295
2030	PE 18:1_22:6	Neutrophils	0.382631	6.64136e-05	0.00105122
2031	PE 18:1_22:6	NLR	0.354973	0.000255737	0.00286953
2033	PE 18:1_22:6	TNFα	0.460567	1.11148e-06	5.38464e-05
2034	PE 18:2_18:2	CD163	0.418453	1.31587e-05	0.000323895
2035	PE 18:2_18:2	IL-18	0.444324	2.58128e-06	9.73334e-05
2036	PE 18:2_18:2	IL-8	0.446575	2.26441e-06	8.88222e-05
2037	PE 18:2_18:2	TNFα	0.430515	6.28828e-06	0.000186721
2038	PE 18:2_18:3	CCL2	0.371672	0.000119978	0.00162763
2039	PE 18:2_18:3	CD163	0.484789	3.05861e-07	2.14512e-05
2044	PE 18:2_18:3	CD206	0.463736	8.08494e-07	4.31563e-05
2040	PE 18:2_18:3	IL-18	0.374313	9.81616e-05	0.00140288
2041	PE 18:2_18:3	IL-8	0.414391	1.35158e-05	0.000329628
2042	PE 18:2_18:3	Leukocytes	0.417575	1.14174e-05	0.000289419
2043	PE 18:2_18:3	Neutrophils	0.392652	4.08928e-05	0.000732702
2045	PE 18:2_18:3	sIL2R	0.350435	0.000284632	0.00311594
2046	PE 18:2_18:3	TNFα	0.530512	9.74843e-09	2.34467e-06
2047	PE 18:2_20:0	B cells	0.360802	0.000181125	0.00220806
2048	PE 18:2_20:0	CD163	0.480066	4.09944e-07	2.64799e-05
2052	PE 18:2_20:0	CD206	0.462039	8.97413e-07	4.64403e-05
2049	PE 18:2_20:0	IL-18	0.389481	4.77576e-05	0.000817754
2050	PE 18:2_20:0	Leukocytes	0.461867	9.06965e-07	4.66637e-05
2051	PE 18:2_20:0	Neutrophils	0.406645	2.0231e-05	0.00043831
2053	PE 18:2_20:0	sIL2R	0.387068	5.36847e-05	0.000891214
2054	PE 18:2_20:0	TNFα	0.474956	4.56423e-07	2.85355e-05
2055	PE 18:2_20:1	CCL2	0.361449	0.000189607	0.00228154
2056	PE 18:2_20:1	CD163	0.538593	7.39981e-09	1.92716e-06
2062	PE 18:2_20:1	CD206	0.491978	1.3076e-07	1.28831e-05
2057	PE 18:2_20:1	IL-18	0.389442	4.7847e-05	0.000818907
2058	PE 18:2_20:1	IL-8	0.363272	0.000162261	0.00203261
2059	PE 18:2_20:1	Leukocytes	0.501786	6.67782e-08	8.27403e-06
2060	PE 18:2_20:1	Neutrophils	0.515215	2.56983e-08	4.30636e-06
2061	PE 18:2_20:1	NLR	0.394335	4.34676e-05	0.00076707
2063	PE 18:2_20:1	sIL2R	0.385772	5.71449e-05	0.000936114
2064	PE 18:2_20:1	TNFα	0.571329	3.59043e-10	2.01103e-07
2065	PE 18:2_20:2	CD163	0.476145	5.21146e-07	3.10621e-05
2070	PE 18:2_20:2	CD206	0.44204	2.94533e-06	0.000105918
2069	PE 18:2_20:2	CD4/CD8	0.348171	0.000313509	0.00333214
2066	PE 18:2_20:2	Leukocytes	0.441182	3.09422e-06	0.000109728
2067	PE 18:2_20:2	Neutrophils	0.439956	3.31945e-06	0.000115904
2068	PE 18:2_20:2	NLR	0.352205	0.00028739	0.0031331
2071	PE 18:2_20:2	TNFα	0.585559	1.01793e-10	7.5675e-08
2072	PE 18:2_20:3	IL-8	0.465493	7.25294e-07	3.95939e-05
2073	PE 18:2_20:4	IL-18	0.40864	1.82516e-05	0.000409526
2074	PE 18:2_20:4	IL-8	0.52028	1.77325e-08	3.52887e-06
2075	PE 18:2_20:5	B cells	0.372609	0.000106207	0.00149042
2076	PE 18:2_20:5	CD163	0.396004	4.01274e-05	0.000721517
2077	PE 18:2_20:5	CD4	0.36813	0.000144814	0.00186965
2078	PE 18:2_20:5	IL-18	0.515707	2.47959e-08	4.22457e-06
2079	PE 18:2_20:5	IL-8	0.518297	2.05196e-08	3.79842e-06
2080	PE 18:2_20:5	Leukocytes	0.367104	0.000136569	0.00178986
2081	PE 18:2_22:4	CXCL10	-0.363419	0.000177998	0.00217704
2082	PE 18:2_22:4	IL-10	-0.401263	2.66194e-05	0.000531764
2083	PE 18:2_22:4	IL-6Rα	0.389667	5.42417e-05	0.000897422
2084	PE 18:2_22:4	IL-8	0.502851	6.20023e-08	7.89767e-06
2085	PE 18:2_22:5	IL-10	-0.3498	0.000292473	0.00317626
2086	PE 18:2_22:5	IL-18	0.464258	7.829e-07	4.21755e-05
2087	PE 18:2_22:5	IL-6Rα	0.392556	4.73132e-05	0.000813002
2088	PE 18:2_22:5	IL-8	0.558188	9.0126e-10	4.18758e-07
2089	PE 18:2_22:5	TNFα	0.346419	0.000361579	0.0037137
2090	PE 18:2_22:6	B cells	0.355778	0.000225919	0.00260932
2091	PE 18:2_22:6	IL-18	0.540495	3.7907e-09	1.18316e-06
2092	PE 18:2_22:6	IL-1β	0.376574	8.83639e-05	0.00129545
2093	PE 18:2_22:6	IL-8	0.583489	9.92079e-11	7.55851e-08
2094	PE 19:0_20:3	CD163	0.462307	1.18929e-06	5.68078e-05
2097	PE 19:0_20:3	CD206	0.391508	4.32555e-05	0.000766304
2095	PE 19:0_20:3	Leukocytes	0.441056	3.11674e-06	0.000110145
2096	PE 19:0_20:3	Neutrophils	0.389621	4.74317e-05	0.000814184
2098	PE 19:0_20:3	TNFα	0.453002	1.74652e-06	7.35636e-05
2099	PE 19:0_20:4	CD163	0.453807	1.94211e-06	7.94883e-05
2105	PE 19:0_20:4	CD206	0.358648	0.000199217	0.00237204
2100	PE 19:0_20:4	Ferritin	0.369222	0.000124044	0.00166894
2101	PE 19:0_20:4	IL-18	0.391441	4.33979e-05	0.000766771
2102	PE 19:0_20:4	IL-8	0.355329	0.000230376	0.00264374
2103	PE 19:0_20:4	Leukocytes	0.429313	6.03887e-06	0.000182092
2104	PE 19:0_20:4	Neutrophils	0.402109	2.55035e-05	0.00051777
2106	PE 19:0_20:4	TNFα	0.449106	2.19497e-06	8.68807e-05
2107	PE 19:0_22:6	CD163	0.405537	2.52216e-05	0.00051332
2108	PE 19:0_22:6	Ferritin	0.35334	0.000251152	0.00282854
2109	PE 19:0_22:6	IL-18	0.349223	0.000299772	0.00323034
2110	PE 20:0_20:3	CD163	0.392358	4.77596e-05	0.000817754
2111	PE 20:0_20:3	Leukocytes	0.387602	5.23153e-05	0.000873088
2112	PE 20:0_20:3	TNFα	0.37796	8.9852e-05	0.0013121
2113	PE 20:0_20:4	CD163	0.406361	2.42145e-05	0.000498685
2114	PE 20:0_20:4	IL-18	0.364709	0.000152147	0.0019386
2115	PE 20:0_20:4	IL-6Rα	0.399146	3.44849e-05	0.000647095
2116	PE 20:0_20:4	IL-8	0.427437	6.69665e-06	0.000194774
2117	PE 20:0_20:4	TNFα	0.424938	8.52123e-06	0.000233836
2118	PE 20:0_20:5	B cells	0.389742	4.71534e-05	0.000811451
2119	PE 20:0_20:5	CD163	0.441638	3.8378e-06	0.000128856
2126	PE 20:0_20:5	CD206	0.401612	2.61529e-05	0.000526881
2120	PE 20:0_20:5	CD4	0.404483	2.65682e-05	0.000531207
2121	PE 20:0_20:5	IL-18	0.427965	6.50501e-06	0.00019135
2122	PE 20:0_20:5	IL-1β	0.346382	0.00033823	0.00353335
2123	PE 20:0_20:5	IL-8	0.368809	0.000126396	0.0016939
2124	PE 20:0_20:5	Leukocytes	0.432355	5.09972e-06	0.000159438
2125	PE 20:0_20:5	Neutrophils	0.350325	0.000285975	0.00312562
2127	PE 20:0_20:5	T cells	0.384363	6.95007e-05	0.00108629
2128	PE 20:0_22:4	CD163	0.404253	2.68716e-05	0.000535702
2129	PE 20:0_22:4	IL-18	0.44752	2.14265e-06	8.52225e-05
2130	PE 20:0_22:4	IL-6Rα	0.369833	0.000134312	0.00177154
2131	PE 20:0_22:4	IL-8	0.513024	3.01165e-08	4.75445e-06
2132	PE 20:0_22:4	Leukocytes	0.428813	6.20792e-06	0.00018582
2133	PE 20:0_22:4	Neutrophils	0.3705	0.000117008	0.00160134
2134	PE 20:0_22:4	sIL2R	0.353449	0.000249972	0.00281877
2135	PE 20:0_22:4	TNFα	0.439417	3.82839e-06	0.000128856
2136	PE 20:0_22:5	CD163	0.396268	3.96225e-05	0.000716834
2142	PE 20:0_22:5	CD206	0.363958	0.000157359	0.0019889
2137	PE 20:0_22:5	IL-18	0.394302	3.76985e-05	0.000690909
2138	PE 20:0_22:5	IL-6Rα	0.436805	4.99637e-06	0.000156894
2139	PE 20:0_22:5	IL-8	0.418763	1.0716e-05	0.000276788
2140	PE 20:0_22:5	Leukocytes	0.437425	3.83404e-06	0.000128856
2141	PE 20:0_22:5	Neutrophils	0.394849	3.66919e-05	0.000676097
2143	PE 20:0_22:5	TNFα	0.416478	1.33738e-05	0.000327246
2144	PE 20:0_22:6	B cells	0.375915	9.11225e-05	0.00132642
2145	PE 20:0_22:6	CD163	0.377257	9.62731e-05	0.00138176
2146	PE 20:1_20:1	CD163	0.468622	8.1956e-07	4.33981e-05
2151	PE 20:1_20:1	CD206	0.395204	3.60526e-05	0.000667928
2147	PE 20:1_20:1	IL-18	0.360689	0.000182037	0.00221654
2148	PE 20:1_20:1	Leukocytes	0.430246	5.73462e-06	0.000175114
2149	PE 20:1_20:1	Neutrophils	0.464107	7.90224e-07	4.24582e-05
2150	PE 20:1_20:1	NLR	0.392051	4.84619e-05	0.000827008
2152	PE 20:1_20:1	TNFα	0.507879	5.07601e-08	6.78328e-06
2153	PE 20:1_20:3	CD163	0.383133	7.35709e-05	0.00113174
2154	PE 20:1_20:3	IL-6Rα	0.411084	1.91323e-05	0.000423083
2155	PE 20:1_20:3	IL-8	0.36046	0.000183894	0.00223118
2156	PE 20:1_20:3	Leukocytes	0.3636	0.000159901	0.00200861
2157	PE 20:1_20:3	sIL2R	0.357002	0.000214145	0.00250672
2158	PE 20:1_20:3	TNFα	0.519855	2.15209e-08	3.89356e-06
2159	PE 20:1_20:4	CD163	0.383089	7.37203e-05	0.00113361
2160	PE 20:1_20:4	IL-6Rα	0.434839	5.5565e-06	0.000170876
2161	PE 20:1_20:4	IL-8	0.447448	2.15167e-06	8.54979e-05
2162	PE 20:1_20:4	TNFα	0.446609	2.53751e-06	9.65628e-05
2163	PE 20:1_20:5	CD163	0.509742	6.03423e-08	7.7344e-06
2168	PE 20:1_20:5	CD206	0.429195	6.07807e-06	0.000182856
2164	PE 20:1_20:5	IL-18	0.447942	2.0902e-06	8.40356e-05
2165	PE 20:1_20:5	IL-8	0.443575	2.6956e-06	0.000100036
2166	PE 20:1_20:5	Leukocytes	0.479635	2.95816e-07	2.09541e-05
2167	PE 20:1_20:5	Neutrophils	0.442229	2.91343e-06	0.000105609
2169	PE 20:1_20:5	TNFα	0.405288	2.38336e-05	0.000495178
2170	PE 20:1_22:4	CD163	0.398267	3.59833e-05	0.000667249
2171	PE 20:1_22:4	IL-18	0.460468	9.87938e-07	4.9262e-05
2172	PE 20:1_22:4	IL-6Rα	0.425867	8.95504e-06	0.000242333
2173	PE 20:1_22:4	IL-8	0.59743	2.70645e-11	2.51503e-08
2174	PE 20:1_22:4	Leukocytes	0.394127	3.80254e-05	0.000694099
2175	PE 20:1_22:4	sIL2R	0.363647	0.000159566	0.00200501
2176	PE 20:1_22:4	TNFα	0.42671	7.7414e-06	0.000217176
2177	PE 20:1_22:5	CD163	0.389689	5.41856e-05	0.000897211
2178	PE 20:1_22:5	IL-6Rα	0.443922	3.3834e-06	0.000117508
2179	PE 20:1_22:5	IL-8	0.392386	4.14329e-05	0.000740197
2180	PE 20:1_22:5	Leukocytes	0.375321	9.36754e-05	0.00135534
2181	PE 20:1_22:5	Neutrophils	0.373268	0.000103026	0.0014546
2182	PE 20:1_22:5	TNFα	0.495024	1.22997e-07	1.23262e-05
2183	PE 20:1_22:6	CCL4	0.366512	0.000140273	0.00182675
2184	PE 20:1_22:6	CD163	0.438837	4.47384e-06	0.000144835
2187	PE 20:1_22:6	CD206	0.381311	7.0712e-05	0.00110102
2185	PE 20:1_22:6	IL-6	0.373278	0.000102976	0.0014544
2186	PE 20:1_22:6	Neutrophils	0.375025	9.49726e-05	0.00137023
2188	PE 20:1_22:6	TNFα	0.359279	0.000208538	0.00245353
2189	PE 20:2_20:3	CD163	0.427349	8.28316e-06	0.00022853
2190	PE 20:2_20:3	Leukocytes	0.416888	1.18421e-05	0.000296872
2191	PE 20:2_20:3	Neutrophils	0.369243	0.000123926	0.00166894
2192	PE 20:2_20:3	TNFα	0.497907	1.01175e-07	1.09152e-05
2193	PE 20:2_20:4	CD163	0.437574	4.79221e-06	0.000152604
2194	PE 20:2_20:4	IL-8	0.432781	4.97978e-06	0.000156505
2195	PE 20:2_20:4	Leukocytes	0.4193	1.04128e-05	0.000270666
2196	PE 20:2_20:4	Neutrophils	0.3819	6.87608e-05	0.0010772
2197	PE 20:2_20:4	TNFα	0.518638	2.35181e-08	4.05741e-06
2198	PE 20:2_20:5	CD163	0.403187	2.83158e-05	0.000557428
2203	PE 20:2_20:5	CD206	0.4084	1.84802e-05	0.000412006
2202	PE 20:2_20:5	CD4/CD8	0.358896	0.000197048	0.00235169
2199	PE 20:2_20:5	IL-18	0.374571	9.6994e-05	0.00139008
2200	PE 20:2_20:5	IL-8	0.418999	1.05815e-05	0.000274179
2201	PE 20:2_20:5	Leukocytes	0.401877	2.58043e-05	0.000522837
2204	PE 20:2_22:4	CD163	0.408514	2.17581e-05	0.000464081
2205	PE 20:2_22:4	CXCL10	-0.384011	7.06416e-05	0.00110034
2206	PE 20:2_22:4	IL-10	-0.353225	0.000252413	0.00283924
2207	PE 20:2_22:4	IL-18	0.391452	4.33745e-05	0.000766771
2208	PE 20:2_22:4	IL-6Rα	0.375082	0.000106219	0.00149042
2209	PE 20:2_22:4	IL-8	0.555584	1.11933e-09	4.7674e-07
2210	PE 20:2_22:4	Leukocytes	0.436381	4.06745e-06	0.000134338
2211	PE 20:2_22:4	Neutrophils	0.348496	0.000309206	0.00330013
2212	PE 20:2_22:5	CD163	0.466733	9.16785e-07	4.68569e-05
2217	PE 20:2_22:5	CD206	0.398641	3.03744e-05	0.000587487
2213	PE 20:2_22:5	IL-18	0.365697	0.000145529	0.00187709
2214	PE 20:2_22:5	IL-8	0.429612	5.93968e-06	0.000179631
2215	PE 20:2_22:5	Leukocytes	0.490917	1.4045e-07	1.3365e-05
2216	PE 20:2_22:5	Neutrophils	0.460296	9.98406e-07	4.96024e-05
2218	PE 20:2_22:5	TNFα	0.461626	1.04245e-06	5.14777e-05
2219	PE 20:2_22:6	CD163	0.534705	1.00294e-08	2.39814e-06
2227	PE 20:2_22:6	CD206	0.478398	3.20469e-07	2.2134e-05
2226	PE 20:2_22:6	CD4/CD8	0.348501	0.000309143	0.00330013
2220	PE 20:2_22:6	Ferritin	0.351907	0.000267182	0.0029662
2221	PE 20:2_22:6	IL-18	0.352562	0.000259749	0.00290259
2222	PE 20:2_22:6	IL-6	0.424604	7.81914e-06	0.000218979
2223	PE 20:2_22:6	Leukocytes	0.469326	5.71048e-07	3.31662e-05
2224	PE 20:2_22:6	Neutrophils	0.484249	2.18833e-07	1.71441e-05
2225	PE 20:2_22:6	NLR	0.398992	3.47428e-05	0.000650442
2228	PE 20:2_22:6	TNFα	0.424892	8.5421e-06	0.00023423
2229	PE 20:3_20:3	CXCL10	-0.459946	1.36453e-06	6.29006e-05
2230	PE 20:3_20:3	GM-CSF	-0.402011	2.56301e-05	0.000519824
2231	PE 20:3_20:3	IFNG	-0.347971	0.000316193	0.00335282
2232	PE 20:3_20:3	IL-10	-0.424394	7.90891e-06	0.000220539
2233	PE 20:3_20:3	IL-6	-0.371329	0.000112647	0.0015571
2234	PE 20:3_20:3	IL-8	0.436226	4.10342e-06	0.00013534
2235	PE 20:3_20:4	CD163	0.539966	6.63098e-09	1.81965e-06
2243	PE 20:3_20:4	CD206	0.427054	6.83896e-06	0.000198056
2236	PE 20:3_20:4	Ferritin	0.376124	9.02363e-05	0.00131677
2237	PE 20:3_20:4	IL-18	0.375373	9.34487e-05	0.00135398
2238	PE 20:3_20:4	IL-6	0.371148	0.000113588	0.0015664
2239	PE 20:3_20:4	IL-8	0.386898	5.41265e-05	0.000896728
2240	PE 20:3_20:4	Leukocytes	0.349572	0.000295334	0.00319969
2241	PE 20:3_20:4	Neutrophils	0.38391	6.24807e-05	0.00100342
2242	PE 20:3_20:4	NLR	0.349877	0.000316787	0.00335651
2244	PE 20:3_20:4	TNFα	0.454485	1.59976e-06	6.94543e-05
2245	PE 20:3_20:5	CD4	0.374643	0.000108341	0.00151346
2246	PE 20:3_20:5	CXCL10	-0.372787	0.000117751	0.00160648
2247	PE 20:3_20:5	IL-18	0.467355	6.45987e-07	3.6232e-05
2248	PE 20:3_20:5	IL-1β	0.372012	0.000109163	0.00152285
2249	PE 20:3_20:5	IL-8	0.570405	3.17885e-10	1.83066e-07
2250	PE 20:3_20:5	T cells	0.354841	0.000257168	0.00288117
2251	PE 20:3_22:5	CXCL10	-0.406504	2.40438e-05	0.000497522
2252	PE 20:3_22:5	GM-CSF	-0.377688	8.38763e-05	0.00124574
2253	PE 20:3_22:5	IL-10	-0.407198	1.96623e-05	0.0004298
2254	PE 20:3_22:5	IL-12p70	-0.362328	0.000169245	0.00209827
2255	PE 20:3_22:5	IL-6	-0.36001	0.00018759	0.00226126
2256	PE 20:3_22:5	IL-6Rα	0.353919	0.000267394	0.00296775
2257	PE 20:3_22:5	IL-7	0.360221	0.000185853	0.00224562
2258	PE 20:3_22:5	IL-8	0.39427	3.7759e-05	0.000691707
2259	PE 20:4_20:4	CRP	-0.38097	7.80741e-05	0.00118146
2260	PE 20:4_20:4	CXCL10	-0.391974	4.8639e-05	0.000828439
2261	PE 20:4_20:4	IL-6	-0.441508	3.03688e-06	0.000108542
2262	PE 20:4_20:4	IL-6Rα	0.347461	0.000350214	0.00362429
2263	PE 20:4_20:4	IL-8	0.509624	3.84381e-08	5.55356e-06
2264	PE 20:4_22:4	CXCL10	-0.448414	2.63427e-06	9.88477e-05
2265	PE 20:4_22:4	GM-CSF	-0.422901	8.57702e-06	0.00023458
2266	PE 20:4_22:4	IL-10	-0.411122	1.60432e-05	0.000375486
2267	PE 20:4_22:4	IL-12p70	-0.393138	3.99282e-05	0.000719103
2268	PE 20:4_22:4	IL-6	-0.369225	0.000124023	0.00166894
2269	PE 20:4_22:4	IL-7	0.404268	2.28513e-05	0.000480136
2270	PE 20:4_22:4	IL-8	0.39205	4.21203e-05	0.000749115
2271	PE 20:4_22:5	CRP	-0.35986	0.0002033	0.00241013
2272	PE 20:4_22:5	CXCL10	-0.423516	1.01264e-05	0.000265228
2273	PE 20:4_22:5	GM-CSF	-0.397808	3.16689e-05	0.00060821
2274	PE 20:4_22:5	IL-12p70	-0.384325	6.12525e-05	0.000987105
2275	PE 20:4_22:5	IL-6	-0.437378	3.84431e-06	0.000128856
2276	PE 20:4_22:5	IL-6Rα	0.395005	4.2097e-05	0.000749026
2277	PE 20:4_22:5	IL-8	0.493326	1.19376e-07	1.21708e-05
2278	PE 20:4_22:6	CXCL10	-0.358103	0.000223845	0.00259133
2279	PE 20:4_22:6	IL-8	0.551311	1.59102e-09	6.31363e-07
2280	PE 20:4_22:6	T cells	0.358433	0.000220712	0.00256232
1345	PE O-16:0/16:0	CD163	0.404143	2.70172e-05	0.000538081
1349	PE O-16:0/16:0	CD206	0.490331	1.46084e-07	1.36684e-05
1346	PE O-16:0/16:0	IL-18	0.482478	2.45803e-07	1.83401e-05
1347	PE O-16:0/16:0	Leukocytes	0.467634	6.34832e-07	3.57336e-05
1348	PE O-16:0/16:0	Neutrophils	0.437517	3.81401e-06	0.000128775
1350	PE O-16:0/16:0	TNFα	0.441495	3.40267e-06	0.000118005
1351	PE O-16:0/18:1	CCL2	0.369953	0.000129714	0.00172873
1352	PE O-16:0/18:1	CD163	0.445064	3.17578e-06	0.000111844
1358	PE O-16:0/18:1	CD206	0.577968	1.63177e-10	1.05905e-07
1353	PE O-16:0/18:1	IL-18	0.415263	1.29076e-05	0.000318122
1354	PE O-16:0/18:1	IL-6	0.360609	0.000182684	0.00221979
1355	PE O-16:0/18:1	Leukocytes	0.538422	4.46167e-09	1.3316e-06
1356	PE O-16:0/18:1	Neutrophils	0.519477	1.88154e-08	3.63431e-06
1357	PE O-16:0/18:1	NLR	0.350042	0.000314619	0.00334134
1359	PE O-16:0/18:1	TNFα	0.492272	1.47964e-07	1.37447e-05
1360	PE O-16:0/18:2	B cells	0.371917	0.000109644	0.00152695
1361	PE O-16:0/18:2	CD163	0.437113	4.91374e-06	0.000154908
1364	PE O-16:0/18:2	CD206	0.508359	4.20606e-08	5.90987e-06
1362	PE O-16:0/18:2	Leukocytes	0.517967	2.10222e-08	3.85494e-06
1363	PE O-16:0/18:2	Neutrophils	0.483991	2.2258e-07	1.7348e-05
1365	PE O-16:0/18:2	TNFα	0.430657	6.23953e-06	0.000186026
1369	PE O-16:0/20:1	CD206	0.472209	4.76109e-07	2.95707e-05
1366	PE O-16:0/20:1	IL-18	0.425032	7.63881e-06	0.000215107
1367	PE O-16:0/20:1	Leukocytes	0.496733	9.46526e-08	1.06427e-05
1368	PE O-16:0/20:1	Neutrophils	0.470713	5.2333e-07	3.10944e-05
1370	PE O-16:0/20:1	TNFα	0.350157	0.000308874	0.00329832
1371	PE O-16:0/20:3	B cells	0.427704	6.59891e-06	0.000193417
1372	PE O-16:0/20:4	CD8	0.485338	2.95539e-07	2.09541e-05
1373	PE O-16:0/20:4	CRP	-0.430411	6.3245e-06	0.000187388
1374	PE O-16:0/20:4	IL-6	-0.384981	5.93566e-05	0.000964232
1375	PE O-16:0/20:4	T cells	0.406174	2.44394e-05	0.000500969
1380	PE O-16:0/22:4	CD206	0.544427	2.77465e-09	9.53361e-07
1376	PE O-16:0/22:4	IL-18	0.38579	5.70938e-05	0.000935652
1377	PE O-16:0/22:4	Leukocytes	0.535549	5.58159e-09	1.57393e-06
1378	PE O-16:0/22:4	Neutrophils	0.530042	8.52487e-09	2.15163e-06
1379	PE O-16:0/22:4	NLR	0.368174	0.000144534	0.00186668
1381	PE O-16:0/22:4	sIL2R	0.393383	3.94485e-05	0.000714653
1382	PE O-16:0/22:4	TNFα	0.473099	5.13168e-07	3.0743e-05
1385	PE O-16:0/22:5	CD206	0.41276	1.4726e-05	0.000350885
1383	PE O-16:0/22:5	Leukocytes	0.512299	3.17315e-08	4.91454e-06
1384	PE O-16:0/22:5	Neutrophils	0.456737	1.23889e-06	5.86291e-05
1386	PE O-18:0/16:0	B cells	0.377172	8.59273e-05	0.00126837
1387	PE O-18:0/16:0	CD163	0.417432	1.38662e-05	0.000336255
1393	PE O-18:0/16:0	CD206	0.495444	1.03374e-07	1.11231e-05
1388	PE O-18:0/16:0	IL-18	0.483483	2.30135e-07	1.77208e-05
1389	PE O-18:0/16:0	IL-1β	0.353094	0.000253842	0.00285296
1390	PE O-18:0/16:0	IL-8	0.410947	1.61907e-05	0.000376587
1391	PE O-18:0/16:0	Leukocytes	0.447581	2.135e-06	8.50526e-05
1392	PE O-18:0/16:0	Neutrophils	0.421944	9.03268e-06	0.00024362
1394	PE O-18:0/16:0	TNFα	0.485834	2.26571e-07	1.7539e-05
1395	PE O-18:0/16:1	CD163	0.443044	3.55178e-06	0.000121562
1401	PE O-18:0/16:1	CD206	0.587853	6.6505e-11	5.66512e-08
1396	PE O-18:0/16:1	Ferritin	0.34831	0.000311661	0.0033194
1397	PE O-18:0/16:1	IL-6	0.404982	2.2032e-05	0.000467727
1398	PE O-18:0/16:1	Leukocytes	0.514793	2.64989e-08	4.38659e-06
1399	PE O-18:0/16:1	Neutrophils	0.516808	2.28836e-08	3.96468e-06
1400	PE O-18:0/16:1	NLR	0.414027	1.64918e-05	0.000380971
1402	PE O-18:0/16:1	sIL2R	0.350407	0.000284967	0.00311845
1403	PE O-18:0/16:1	TNFα	0.521152	1.95723e-08	3.68788e-06
1404	PE O-18:0/18:0	CCL2	0.419441	1.14361e-05	0.000289714
1405	PE O-18:0/18:0	CD163	0.502131	1.00447e-07	1.08976e-05
1414	PE O-18:0/18:0	CD206	0.588078	6.51361e-11	5.66512e-08
1413	PE O-18:0/18:0	CD4/CD8	0.370769	0.000115577	0.00158528
1406	PE O-18:0/18:0	CRP	0.366856	0.00014913	0.00190998
1407	PE O-18:0/18:0	Ferritin	0.450819	1.76439e-06	7.40106e-05
1408	PE O-18:0/18:0	IL-18	0.395615	3.53254e-05	0.000658247
1409	PE O-18:0/18:0	IL-6	0.516816	2.28705e-08	3.96468e-06
1410	PE O-18:0/18:0	Leukocytes	0.470666	5.24887e-07	3.11037e-05
1411	PE O-18:0/18:0	Neutrophils	0.496352	9.71531e-08	1.07309e-05
1412	PE O-18:0/18:0	NLR	0.412402	1.79043e-05	0.000403345
1415	PE O-18:0/18:0	TNFα	0.559341	9.91885e-10	4.3691e-07
1416	PE O-18:0/18:1	CCL2	0.444531	2.86048e-06	0.000104507
1417	PE O-18:0/18:1	CCL4	0.364602	0.000152875	0.00194576
1418	PE O-18:0/18:1	CD163	0.510038	5.91389e-08	7.67642e-06
1428	PE O-18:0/18:1	CD206	0.631855	8.24765e-13	1.16286e-09
1427	PE O-18:0/18:1	CD4/CD8	0.410082	1.69359e-05	0.000387941
1419	PE O-18:0/18:1	CRP	0.352554	0.000278893	0.00306295
1420	PE O-18:0/18:1	Ferritin	0.477941	3.30071e-07	2.25289e-05
1421	PE O-18:0/18:1	IFNG	0.35696	0.000214539	0.00250917
1422	PE O-18:0/18:1	IL-18	0.37349	0.000101976	0.00144477
1423	PE O-18:0/18:1	IL-6	0.557669	9.41207e-10	4.27601e-07
1424	PE O-18:0/18:1	Leukocytes	0.447987	2.08474e-06	8.39811e-05
1425	PE O-18:0/18:1	Neutrophils	0.491289	1.36975e-07	1.33348e-05
1426	PE O-18:0/18:1	NLR	0.4373	4.8642e-06	0.000154296
1429	PE O-18:0/18:1	sIL2R	0.355772	0.000225973	0.00260932
1430	PE O-18:0/18:1	TNFα	0.603017	1.99003e-11	1.89229e-08
1431	PE O-18:0/18:2	CCL2	0.383971	6.77776e-05	0.00106547
1432	PE O-18:0/18:2	CD163	0.501603	1.04003e-07	1.11353e-05
1440	PE O-18:0/18:2	CD206	0.580269	1.32765e-10	9.35948e-08
1439	PE O-18:0/18:2	CD4/CD8	0.424399	7.90705e-06	0.000220539
1433	PE O-18:0/18:2	CRP	0.373986	0.00010794	0.00150991
1434	PE O-18:0/18:2	Ferritin	0.471648	4.93338e-07	3.01519e-05
1435	PE O-18:0/18:2	IL-6	0.520588	1.73334e-08	3.49991e-06
1436	PE O-18:0/18:2	Leukocytes	0.458181	1.13534e-06	5.48721e-05
1437	PE O-18:0/18:2	Neutrophils	0.480455	2.80485e-07	2.03341e-05
1438	PE O-18:0/18:2	NLR	0.392984	4.63593e-05	0.000803536
1441	PE O-18:0/18:2	sIL2R	0.358512	0.000200407	0.00238413
1442	PE O-18:0/18:2	TNFα	0.559522	9.77059e-10	4.3691e-07
1443	PE O-18:0/18:3	CCL2	0.360453	0.000198084	0.00236268
1444	PE O-18:0/18:3	CD163	0.453071	2.02517e-06	8.2148e-05
1451	PE O-18:0/18:3	CD206	0.55329	1.35276e-09	5.4764e-07
1450	PE O-18:0/18:3	CD4/CD8	0.364893	0.000150892	0.00192803
1445	PE O-18:0/18:3	Ferritin	0.384334	6.12264e-05	0.000987105
1446	PE O-18:0/18:3	IL-6	0.506722	4.72371e-08	6.45964e-06
1447	PE O-18:0/18:3	Leukocytes	0.45287	1.56206e-06	6.83097e-05
1448	PE O-18:0/18:3	Neutrophils	0.467731	6.30992e-07	3.55862e-05
1449	PE O-18:0/18:3	NLR	0.377246	9.63211e-05	0.00138189
1452	PE O-18:0/18:3	TNFα	0.572178	3.33581e-10	1.89437e-07
1453	PE O-18:0/20:1	CD163	0.411929	1.83355e-05	0.000410122
1459	PE O-18:0/20:1	CD206	0.56095	7.14696e-10	3.56372e-07
1454	PE O-18:0/20:1	Ferritin	0.390204	4.61024e-05	0.00079976
1455	PE O-18:0/20:1	IL-18	0.362594	0.000167248	0.00208045
1456	PE O-18:0/20:1	IL-6	0.426521	7.04188e-06	0.000202503
1457	PE O-18:0/20:1	Leukocytes	0.491158	1.38186e-07	1.33573e-05
1458	PE O-18:0/20:1	Neutrophils	0.484606	2.1375e-07	1.69705e-05
1460	PE O-18:0/20:1	TNFα	0.463784	9.14161e-07	4.68296e-05
1461	PE O-18:0/20:2	CD163	0.487699	2.54808e-07	1.89085e-05
1468	PE O-18:0/20:2	CD206	0.561818	6.64188e-10	3.35275e-07
1467	PE O-18:0/20:2	CD4/CD8	0.388753	4.94761e-05	0.00083698
1462	PE O-18:0/20:2	Ferritin	0.389276	4.82346e-05	0.00082416
1463	PE O-18:0/20:2	IL-6	0.481279	2.65834e-07	1.96199e-05
1464	PE O-18:0/20:2	Leukocytes	0.490906	1.40553e-07	1.3365e-05
1465	PE O-18:0/20:2	Neutrophils	0.492223	1.28622e-07	1.27958e-05
1466	PE O-18:0/20:2	NLR	0.372644	0.000118506	0.001613
1469	PE O-18:0/20:2	TNFα	0.526752	1.2931e-08	2.8274e-06
1470	PE O-18:0/20:3	B cells	0.369182	0.000124268	0.00167085
1471	PE O-18:0/20:3	CD163	0.377301	9.60814e-05	0.00138087
1474	PE O-18:0/20:3	CD206	0.378801	7.96074e-05	0.00119757
1472	PE O-18:0/20:3	Leukocytes	0.429906	5.84387e-06	0.000177654
1473	PE O-18:0/20:3	Neutrophils	0.377732	8.37031e-05	0.00124362
1475	PE O-18:0/20:3	TNFα	0.457158	1.36435e-06	6.29006e-05
1476	PE O-18:0/20:4	IL-6Rα	0.397926	3.65801e-05	0.000674341
1477	PE O-18:0/20:4	T cells	0.352008	0.000289784	0.00315377
1478	PE O-18:0/22:4	CCL2	0.370728	0.000125239	0.0016817
1479	PE O-18:0/22:4	CD163	0.35572	0.000247767	0.00279776
1485	PE O-18:0/22:4	CD206	0.579906	1.37164e-10	9.50569e-08
1480	PE O-18:0/22:4	IL-18	0.44272	2.8321e-06	0.000103763
1481	PE O-18:0/22:4	IL-6	0.373882	0.00010014	0.00142319
1482	PE O-18:0/22:4	IL-8	0.35461	0.000237702	0.00271409
1483	PE O-18:0/22:4	Leukocytes	0.512112	3.21608e-08	4.96013e-06
1484	PE O-18:0/22:4	Neutrophils	0.505858	5.0208e-08	6.77527e-06
1486	PE O-18:0/22:4	sIL2R	0.353987	0.000244211	0.00276985
1487	PE O-18:0/22:4	TNFα	0.472538	5.31571e-07	3.14353e-05
1488	PE O-18:0/22:5	CD163	0.387702	5.94885e-05	0.000965991
1492	PE O-18:0/22:5	CD206	0.520951	1.68748e-08	3.45539e-06
1489	PE O-18:0/22:5	IL-18	0.405065	2.19384e-05	0.000466945
1490	PE O-18:0/22:5	Leukocytes	0.510959	3.49377e-08	5.21238e-06
1491	PE O-18:0/22:5	Neutrophils	0.480883	2.72776e-07	2.00238e-05
1493	PE O-18:0/22:5	TNFα	0.448245	2.30776e-06	9.0038e-05
1494	PE O-18:0/22:6	B cells	0.422125	8.94469e-06	0.000242333
1495	PE O-18:0/22:6	CD163	0.440265	4.13806e-06	0.00013623
1500	PE O-18:0/22:6	CD206	0.478437	3.19675e-07	2.2134e-05
1496	PE O-18:0/22:6	IL-18	0.431188	5.44241e-06	0.000168455
1497	PE O-18:0/22:6	IL-6	0.377611	8.4179e-05	0.00124797
1498	PE O-18:0/22:6	Leukocytes	0.482348	2.47899e-07	1.84293e-05
1499	PE O-18:0/22:6	Neutrophils	0.451185	1.72649e-06	7.30676e-05
1501	PE O-18:0/22:6	TNFα	0.362331	0.000182371	0.00221743
1502	PE P-16:0/16:0	IL-18	0.426795	6.93679e-06	0.000200446
1503	PE P-16:0/16:0	IL-1β	0.397682	3.18689e-05	0.000609759
1504	PE P-16:0/16:0	IL-8	0.399856	2.85766e-05	0.000560969
1505	PE P-16:0/16:0	T cells	0.382814	7.46606e-05	0.00114506
1506	PE P-16:0/16:1	CD163	0.414477	1.61195e-05	0.00037628
1510	PE P-16:0/16:1	CD206	0.487739	1.73707e-07	1.49213e-05
1507	PE P-16:0/16:1	IL-18	0.408042	1.88253e-05	0.000418332
1508	PE P-16:0/16:1	Leukocytes	0.516869	2.27817e-08	3.96468e-06
1509	PE P-16:0/16:1	Neutrophils	0.487868	1.72222e-07	1.48562e-05
1511	PE P-16:0/16:1	sIL2R	0.359177	0.000194625	0.00232753
1512	PE P-16:0/16:1	TNFα	0.436773	4.44301e-06	0.000144226
1513	PE P-16:0/18:0	CCL2	0.347363	0.000347537	0.0036057
1514	PE P-16:0/18:0	CD163	0.398124	3.62325e-05	0.000670046
1519	PE P-16:0/18:0	CD206	0.496707	9.48264e-08	1.06427e-05
1515	PE P-16:0/18:0	IL-18	0.484878	2.09955e-07	1.68393e-05
1516	PE P-16:0/18:0	IL-8	0.379224	7.8038e-05	0.00118146
1517	PE P-16:0/18:0	Leukocytes	0.485177	2.05853e-07	1.67227e-05
1518	PE P-16:0/18:0	Neutrophils	0.468148	6.1475e-07	3.5057e-05
1520	PE P-16:0/18:0	TNFα	0.439106	3.89637e-06	0.000130053
1521	PE P-16:0/18:1	CD163	0.458112	1.51729e-06	6.75068e-05
1526	PE P-16:0/18:1	CD206	0.537606	4.75547e-09	1.38641e-06
1522	PE P-16:0/18:1	IL-18	0.486026	1.94626e-07	1.61163e-05
1523	PE P-16:0/18:1	IL-8	0.357988	0.000205082	0.00242719
1524	PE P-16:0/18:1	Leukocytes	0.503676	5.8527e-08	7.64553e-06
1525	PE P-16:0/18:1	Neutrophils	0.476704	3.57427e-07	2.39913e-05
1527	PE P-16:0/18:1	TNFα	0.461043	1.07995e-06	5.28828e-05
1528	PE P-16:0/18:2	Leukocytes	0.37169	0.000110792	0.00153822
1529	PE P-16:0/18:3	CD163	0.373534	0.000113877	0.0015688
1532	PE P-16:0/18:3	CD206	0.397669	3.18886e-05	0.00060985
1530	PE P-16:0/18:3	Leukocytes	0.456572	1.25129e-06	5.89435e-05
1531	PE P-16:0/18:3	Neutrophils	0.379286	7.78097e-05	0.00117964
1533	PE P-16:0/18:3	TNFα	0.372898	0.000113455	0.00156551
1534	PE P-16:0/20:1	IL-18	0.384319	6.12716e-05	0.000987105
1535	PE P-16:0/20:2	Leukocytes	0.390414	4.56322e-05	0.000794638
1536	PE P-16:0/20:3	CD8	0.399354	3.41378e-05	0.000642349
1537	PE P-16:0/20:3	T cells	0.401683	3.04802e-05	0.000589255
1538	PE P-16:0/20:4	CD8	0.3764	0.000100083	0.00142287
1539	PE P-16:0/20:4	T cells	0.407372	2.30307e-05	0.000482912
1540	PE P-16:0/20:5	B cells	0.409237	1.76963e-05	0.000399982
1541	PE P-16:0/20:5	CD163	0.407438	2.29554e-05	0.000481581
1546	PE P-16:0/20:5	CD206	0.345924	0.000344833	0.00358675
1542	PE P-16:0/20:5	CD4	0.404022	2.71783e-05	0.000539711
1543	PE P-16:0/20:5	IL-18	0.377548	8.44303e-05	0.00125079
1544	PE P-16:0/20:5	Leukocytes	0.428088	6.46108e-06	0.000190469
1545	PE P-16:0/20:5	Neutrophils	0.34508	0.000357321	0.00367736
1547	PE P-16:0/20:5	T cells	0.42456	9.58963e-06	0.000254942
1548	PE P-16:0/22:2	CD4	0.360355	0.000203231	0.00241001
1549	PE P-16:0/22:2	IL-18	0.423077	8.4954e-06	0.000233284
1550	PE P-16:0/22:2	IL-1β	0.368378	0.000128902	0.00172072
1551	PE P-16:0/22:2	IL-8	0.405366	2.16036e-05	0.000461509
1552	PE P-16:0/22:2	Leukocytes	0.409737	1.72425e-05	0.00039189
1553	PE P-16:0/22:2	Neutrophils	0.345355	0.000353212	0.00365069
1554	PE P-16:0/22:2	T cells	0.368471	0.000142655	0.00184818
1559	PE P-16:0/22:4	CD206	0.34582	0.000346355	0.00359709
1555	PE P-16:0/22:4	IL-18	0.435323	4.3178e-06	0.000141124
1556	PE P-16:0/22:4	IL-8	0.455226	1.35679e-06	6.26855e-05
1557	PE P-16:0/22:4	Leukocytes	0.460801	9.68071e-07	4.85675e-05
1558	PE P-16:0/22:4	Neutrophils	0.422888	8.58285e-06	0.000234583
1560	PE P-16:0/22:4	TNFα	0.402797	2.70306e-05	0.000538086
1561	PE P-16:0/22:5	IL-18	0.423994	8.08289e-06	0.000224215
1562	PE P-16:0/22:5	IL-8	0.362641	0.000166904	0.0020768
1563	PE P-16:0/22:5	Leukocytes	0.457011	1.21857e-06	5.78014e-05
1564	PE P-16:0/22:5	Neutrophils	0.404305	2.28073e-05	0.000479458
1565	PE P-16:0/22:6	B cells	0.349292	0.000298884	0.00322363
1570	PE P-16:0/22:6	CD206	0.352668	0.000258563	0.00289257
1566	PE P-16:0/22:6	IL-18	0.417405	1.15214e-05	0.000291334
1567	PE P-16:0/22:6	IL-1β	0.356519	0.000218719	0.0025464
1568	PE P-16:0/22:6	Leukocytes	0.454424	1.42359e-06	6.4318e-05
1569	PE P-16:0/22:6	Neutrophils	0.420219	9.91164e-06	0.000261177
787	PG 16:0_16:0	T cells	0.347911	0.000343748	0.00357819
788	PG 16:0_16:1	CD8	0.373468	0.000114214	0.00157238
789	PG 16:0_16:1	CXCL10	-0.413467	1.69663e-05	0.000388202
790	PG 16:0_16:1	GM-CSF	-0.38473	6.00751e-05	0.000974194
791	PG 16:0_16:1	IFNG	-0.411858	1.54382e-05	0.000365087
792	PG 16:0_16:1	T cells	0.354874	0.000256809	0.00287919
793	PG 16:0_18:0	CD163	0.430963	6.83955e-06	0.000198056
794	PG 16:0_18:0	Ferritin	0.411346	1.58564e-05	0.000372822
795	PG 16:0_18:0	TNFα	0.3586	0.000214817	0.00251028
796	PG 16:0_18:1	CD163	0.40534	2.54691e-05	0.000517585
800	PG 16:0_18:1	CD206	0.370377	0.000117667	0.00160587
797	PG 16:0_18:1	IL-18	0.404785	2.22549e-05	0.000471236
798	PG 16:0_18:1	Leukocytes	0.403124	2.4222e-05	0.000498685
799	PG 16:0_18:1	Neutrophils	0.399401	2.92376e-05	0.000570356
801	PG 16:0_18:1	TNFα	0.356102	0.000239428	0.00272694
802	PG 16:0_18:2	CD163	0.459089	1.43396e-06	6.46843e-05
807	PG 16:0_18:2	CD206	0.459376	1.05592e-06	5.19546e-05
803	PG 16:0_18:2	Ferritin	0.357184	0.000212443	0.00248893
804	PG 16:0_18:2	IL-18	0.478036	3.28061e-07	2.24947e-05
805	PG 16:0_18:2	Leukocytes	0.468255	6.10683e-07	3.49714e-05
806	PG 16:0_18:2	Neutrophils	0.439286	3.44894e-06	0.000119306
808	PG 16:0_18:2	TNFα	0.350859	0.0002998	0.00323034
809	PG 16:0_20:2	CD163	0.431534	6.63439e-06	0.000193762
816	PG 16:0_20:2	CD206	0.445873	2.35902e-06	9.11679e-05
810	PG 16:0_20:2	Ferritin	0.362758	0.000166031	0.00207076
811	PG 16:0_20:2	IL-18	0.360024	0.000187473	0.00226118
812	PG 16:0_20:2	IL-6	0.450986	1.74697e-06	7.35636e-05
813	PG 16:0_20:2	Leukocytes	0.445307	2.43804e-06	9.3679e-05
814	PG 16:0_20:2	Neutrophils	0.473497	4.38749e-07	2.77702e-05
815	PG 16:0_20:2	NLR	0.370019	0.000133205	0.00176068
817	PG 16:0_20:2	TNFα	0.463019	9.57801e-07	4.81409e-05
818	PG 16:0_20:3	CD163	0.467667	8.67444e-07	4.52398e-05
821	PG 16:0_20:3	CD206	0.382458	6.69606e-05	0.00105669
819	PG 16:0_20:3	Leukocytes	0.406392	2.04952e-05	0.000442332
820	PG 16:0_20:3	Neutrophils	0.367656	0.000133199	0.00176068
822	PG 16:0_20:3	TNFα	0.35403	0.000261803	0.00292396
823	PG 16:0_20:4	CD163	0.407778	2.25701e-05	0.000476185
828	PG 16:0_20:4	CD206	0.412974	1.45615e-05	0.000348494
824	PG 16:0_20:4	IL-18	0.416559	1.20512e-05	0.000301007
825	PG 16:0_20:4	IL-8	0.359196	0.000194457	0.00232637
826	PG 16:0_20:4	Leukocytes	0.446548	2.26791e-06	8.88222e-05
827	PG 16:0_20:4	Neutrophils	0.438083	3.69344e-06	0.000125638
829	PG 16:0_20:4	TNFα	0.391369	4.75401e-05	0.000815702
830	PG 16:1_16:1	CD8	0.355028	0.000255143	0.00286444
831	PG 16:1_16:1	CRP	-0.357355	0.000226771	0.00261631
832	PG 16:1_18:0	IL-6Rα	0.444504	3.27604e-06	0.000114684
833	PG 16:1_18:1	CCL2	0.37399	0.000107921	0.00150991
834	PG 16:1_18:1	CD163	0.432171	6.41242e-06	0.000189444
839	PG 16:1_18:1	CD206	0.53256	7.03084e-09	1.85469e-06
835	PG 16:1_18:1	Ferritin	0.412258	1.51184e-05	0.000358563
836	PG 16:1_18:1	IL-6	0.37609	9.03805e-05	0.0013184
837	PG 16:1_18:1	Leukocytes	0.41997	1.00454e-05	0.000263799
838	PG 16:1_18:1	Neutrophils	0.429258	6.05702e-06	0.000182371
840	PG 16:1_18:1	TNFα	0.54489	3.20392e-09	1.04801e-06
841	PG 16:1_18:2	CD163	0.466909	9.07298e-07	4.66637e-05
848	PG 16:1_18:2	CD206	0.522922	1.4577e-08	3.08822e-06
847	PG 16:1_18:2	CD4/CD8	0.349396	0.000297564	0.00321821
842	PG 16:1_18:2	Ferritin	0.460374	9.93658e-07	4.94266e-05
843	PG 16:1_18:2	IL-6	0.452074	1.63785e-06	7.03449e-05
844	PG 16:1_18:2	Leukocytes	0.387004	5.38512e-05	0.000892891
845	PG 16:1_18:2	Neutrophils	0.394975	3.64631e-05	0.000673702
846	PG 16:1_18:2	NLR	0.371875	0.000122646	0.00165613
849	PG 16:1_18:2	TNFα	0.51584	2.87997e-08	4.63157e-06
850	PG 16:1_22:5	IL-6	0.354063	0.000243415	0.00276316
851	PG 16:1_22:5	NLR	0.385966	6.45104e-05	0.00102995
852	PG 16:1_22:6	Ferritin	0.366943	0.00013757	0.00179826
853	PG 16:1_22:6	IL-6	0.386014	5.64836e-05	0.00092863
854	PG 18:0_18:0	CD163	0.412259	1.80336e-05	0.000405812
855	PG 18:0_18:0	Ferritin	0.467018	6.59671e-07	3.68983e-05
856	PG 18:0_18:0	TNFα	0.404122	2.52836e-05	0.000514325
857	PG 18:0_18:1	CD163	0.473477	6.12651e-07	3.49861e-05
863	PG 18:0_18:1	CD206	0.362085	0.000171087	0.00211725
858	PG 18:0_18:1	Ferritin	0.386558	5.50214e-05	0.000907509
859	PG 18:0_18:1	IL-18	0.394148	3.79861e-05	0.000693692
860	PG 18:0_18:1	IL-6	0.357665	0.000208009	0.00245162
861	PG 18:0_18:1	Leukocytes	0.385911	5.67645e-05	0.00093175
862	PG 18:0_18:1	Neutrophils	0.405854	2.10697e-05	0.000452229
864	PG 18:0_18:1	TNFα	0.480517	3.20033e-07	2.2134e-05
865	PG 18:0_18:2	B cells	0.349468	0.000296649	0.00321054
866	PG 18:0_18:2	CD163	0.473015	6.2994e-07	3.5576e-05
873	PG 18:0_18:2	CD206	0.424187	7.9985e-06	0.000222478
872	PG 18:0_18:2	CD4/CD8	0.362389	0.000168789	0.00209389
867	PG 18:0_18:2	Ferritin	0.389661	4.73405e-05	0.000813002
868	PG 18:0_18:2	IL-18	0.400936	2.70629e-05	0.000538204
869	PG 18:0_18:2	IL-6	0.392708	4.07812e-05	0.000731342
870	PG 18:0_18:2	Leukocytes	0.482733	2.41739e-07	1.81362e-05
871	PG 18:0_18:2	Neutrophils	0.488368	1.66583e-07	1.45229e-05
874	PG 18:0_18:2	TNFα	0.479163	3.49115e-07	2.35944e-05
875	PG 18:0_20:2	IL-6	0.368122	0.000130411	0.00173294
876	PG 18:0_20:3	Leukocytes	0.422403	8.81126e-06	0.000239704
877	PG 18:0_20:3	Neutrophils	0.376338	8.93438e-05	0.00130607
878	PG 18:0_20:3	TNFα	0.400237	3.07299e-05	0.000592734
879	PG 18:0_20:4	CD163	0.480692	3.94428e-07	2.58451e-05
884	PG 18:0_20:4	CD206	0.461271	9.40684e-07	4.76023e-05
880	PG 18:0_20:4	IL-18	0.452945	1.55508e-06	6.82232e-05
881	PG 18:0_20:4	IL-8	0.397813	3.16611e-05	0.00060821
882	PG 18:0_20:4	Leukocytes	0.467788	6.28765e-07	3.5576e-05
883	PG 18:0_20:4	Neutrophils	0.437951	3.72121e-06	0.000126373
885	PG 18:0_20:4	TNFα	0.453823	1.66379e-06	7.12347e-05
886	PG 18:1_18:1	CD163	0.391172	5.05221e-05	0.000851855
887	PG 18:1_18:1	IL-18	0.412583	1.48631e-05	0.000353944
888	PG 18:1_18:1	IL-6Rα	0.393215	4.58532e-05	0.000797467
889	PG 18:1_18:2	CD163	0.526919	1.80008e-08	3.52887e-06
895	PG 18:1_18:2	CD206	0.488914	1.60617e-07	1.43391e-05
890	PG 18:1_18:2	Ferritin	0.358354	0.000201808	0.00239591
891	PG 18:1_18:2	IL-18	0.430809	5.55824e-06	0.000170876
892	PG 18:1_18:2	IL-6	0.426641	6.99541e-06	0.000201855
893	PG 18:1_18:2	Leukocytes	0.412956	1.45754e-05	0.000348514
894	PG 18:1_18:2	Neutrophils	0.42023	9.9058e-06	0.000261177
896	PG 18:1_18:2	TNFα	0.531934	8.75311e-09	2.16907e-06
897	PG 18:1_18:3	TNFα	0.461552	1.04711e-06	5.15835e-05
898	PG 18:1_20:2	CD163	0.398124	3.62325e-05	0.000670046
903	PG 18:1_20:2	CD206	0.402952	2.44347e-05	0.000500969
899	PG 18:1_20:2	Ferritin	0.345153	0.000356234	0.00367034
900	PG 18:1_20:2	IL-18	0.396548	3.37232e-05	0.000636306
901	PG 18:1_20:2	Leukocytes	0.395061	3.63085e-05	0.000671149
902	PG 18:1_20:2	Neutrophils	0.407644	1.92158e-05	0.000424242
904	PG 18:1_20:2	TNFα	0.40492	2.42825e-05	0.000499428
905	PG 18:1_20:3	Ferritin	0.345938	0.000344631	0.00358557
906	PG 18:1_20:3	IL-18	0.354154	0.000242452	0.00275448
907	PG 18:1_20:3	IL-6Rα	0.345231	0.00038392	0.00388654
908	PG 18:1_20:4	CD163	0.404769	2.61969e-05	0.000527136
912	PG 18:1_20:4	CD206	0.364249	0.000155319	0.00197114
909	PG 18:1_20:4	IL-18	0.450847	1.76139e-06	7.40106e-05
910	PG 18:1_20:4	IL-8	0.35829	0.000202377	0.00240158
911	PG 18:1_20:4	Leukocytes	0.362172	0.000170429	0.00211038
913	PG 18:1_20:4	TNFα	0.456314	1.43486e-06	6.46843e-05
914	PG 18:1_22:4	CD206	0.385945	5.66696e-05	0.000930565
915	PG 18:1_22:5	CD163	0.425724	9.02239e-06	0.000243503
920	PG 18:1_22:5	CD206	0.382563	6.66289e-05	0.00105227
916	PG 18:1_22:5	IL-18	0.491907	1.31391e-07	1.29143e-05
917	PG 18:1_22:5	IL-8	0.396582	3.36659e-05	0.000635518
918	PG 18:1_22:5	Leukocytes	0.399071	2.97273e-05	0.0005771
919	PG 18:1_22:5	Neutrophils	0.349962	0.000290447	0.00315845
921	PG 18:2_18:2	CD163	0.495223	1.57697e-07	1.42945e-05
928	PG 18:2_18:2	CD206	0.4573	1.19748e-06	5.71327e-05
922	PG 18:2_18:2	Ferritin	0.38367	6.32031e-05	0.00101311
923	PG 18:2_18:2	IL-18	0.453011	1.54898e-06	6.81402e-05
924	PG 18:2_18:2	IL-6	0.366754	0.000138748	0.00181019
925	PG 18:2_18:2	Leukocytes	0.442182	2.9214e-06	0.000105802
926	PG 18:2_18:2	Neutrophils	0.460554	9.82806e-07	4.91259e-05
927	PG 18:2_18:2	NLR	0.35628	0.000241941	0.00275142
929	PG 18:2_18:2	TNFα	0.490726	1.64034e-07	1.44479e-05
930	PG 18:2_20:4	CD163	0.377762	9.40902e-05	0.00135942
933	PG 18:2_20:4	CD206	0.348648	0.000307212	0.00328658
931	PG 18:2_20:4	Leukocytes	0.385279	5.85145e-05	0.000952823
932	PG 18:2_20:4	Neutrophils	0.376815	8.73731e-05	0.00128348
938	PG 18:2_22:6	CD206	0.432353	5.1004e-06	0.000159438
934	PG 18:2_22:6	IL-18	0.39875	3.02093e-05	0.000584847
935	PG 18:2_22:6	IL-8	0.393133	3.99379e-05	0.000719103
936	PG 18:2_22:6	Leukocytes	0.384323	6.12581e-05	0.000987105
937	PG 18:2_22:6	Neutrophils	0.358913	0.0001969	0.00235086
939	PG 20:4_22:4	IL-10	-0.390299	4.58892e-05	0.000797734
940	PG 22:5_22:5	CD163	0.371952	0.000122226	0.001651
941	PG 22:5_22:5	IL-10	-0.35621	0.000221692	0.00257077
942	PG 22:5_22:6	IL-18	0.381375	7.04958e-05	0.00109891
943	PI 14:0_16:0	CD8	0.377455	9.54133e-05	0.00137417
944	PI 15:0_17:0	CD8	0.373303	0.000115061	0.00158031
945	PI 15:0_18:0	CD8	0.396191	3.97692e-05	0.000718234
946	PI 15:0_18:0	T cells	0.370107	0.000132686	0.00175519
947	PI 15:0_20:2	Ferritin	0.373472	0.000102059	0.00144544
948	PI 15:0_20:2	IL-18	0.431798	5.26084e-06	0.000163703
949	PI 15:0_20:4	CXCL10	-0.351524	0.000295715	0.00320286
950	PI 15:0_22:4	CD4	0.490368	2.15206e-07	1.7053e-05
951	PI 15:0_22:4	CXCL10	-0.561558	8.70591e-10	4.09158e-07
952	PI 15:0_22:4	GM-CSF	-0.472487	4.67806e-07	2.9158e-05
953	PI 15:0_22:4	IL-10	-0.418126	1.10868e-05	0.000282829
954	PI 15:0_22:4	IL-12p70	-0.363854	0.000158095	0.00199293
955	PI 15:0_22:4	IL-18	0.431018	5.49417e-06	0.00016965
956	PI 15:0_22:4	IL-6Rα	0.378542	9.08114e-05	0.00132327
957	PI 15:0_22:4	IL-8	0.391952	4.23252e-05	0.000752104
958	PI 15:0_22:4	Lymphocytes	0.357271	0.00021164	0.00248275
959	PI 15:0_22:4	T cells	0.430831	6.88774e-06	0.000199311
960	PI 16:0_16:0	CD8	0.382562	7.55354e-05	0.00115415
961	PI 16:0_16:1	CXCL10	-0.358444	0.000220609	0.00256197
962	PI 16:0_16:1	GM-CSF	-0.352683	0.000258389	0.00289236
963	PI 16:0_16:1	IFNG	-0.352893	0.000256054	0.0028723
964	PI 16:0_18:0	CD8	0.347197	0.000354051	0.00365659
965	PI 16:0_18:2	IL-18	0.382336	6.73507e-05	0.00106039
966	PI 16:0_20:2	B cells	0.34977	0.000292845	0.00317946
967	PI 16:0_20:2	IL-18	0.407547	1.93118e-05	0.000425442
968	PI 16:0_20:2	Leukocytes	0.379122	7.84151e-05	0.0011843
969	PI 16:0_20:3	CD4	0.440792	4.02022e-06	0.0001331
970	PI 16:0_20:3	CXCL10	-0.50156	1.04305e-07	1.11353e-05
971	PI 16:0_20:3	GM-CSF	-0.393131	3.99404e-05	0.000719103
972	PI 16:0_20:3	IL-6Rα	0.363946	0.000173962	0.00214269
973	PI 16:0_20:3	Leukocytes	0.390519	4.54003e-05	0.00079161
974	PI 16:0_20:4	CD4	0.460923	1.2892e-06	6.01746e-05
975	PI 16:0_20:4	CXCL10	-0.578911	0	0
976	PI 16:0_20:4	GM-CSF	-0.487061	1.81716e-07	1.53989e-05
977	PI 16:0_20:4	IFNG	-0.358505	0.000200474	0.00238423
978	PI 16:0_20:4	IL-10	-0.37365	0.000101224	0.00143561
979	PI 16:0_20:4	IL-18	0.434818	4.44238e-06	0.000144226
980	PI 16:0_20:4	IL-6Rα	0.374753	0.000107807	0.00150991
981	PI 16:0_20:4	IL-8	0.410655	1.64382e-05	0.000380377
982	PI 16:0_20:4	T cells	0.403385	2.80424e-05	0.000553645
983	PI 16:0_22:6	CD4	0.400826	3.17809e-05	0.000609306
984	PI 16:0_22:6	IL-18	0.42523	7.55687e-06	0.000213683
985	PI 16:0_22:6	IL-1β	0.452286	1.61734e-06	6.99045e-05
986	PI 16:0_22:6	T cells	0.411776	1.8478e-05	0.000412006
987	PI 16:1_19:0	IL-6Rα	0.360827	0.000199137	0.00237178
988	PI 17:0_18:0	CD8	0.390974	5.09968e-05	0.000857384
989	PI 17:0_18:0	T cells	0.366659	0.000154504	0.00196374
990	PI 17:0_18:1	Ferritin	0.349024	0.000302324	0.00325215
991	PI 17:0_18:2	Ferritin	0.431934	5.22109e-06	0.000162713
992	PI 17:0_18:2	IL-18	0.419662	1.02128e-05	0.000266517
993	PI 17:0_20:3	B cells	0.348886	0.000304111	0.00326527
994	PI 17:0_20:3	CD4	0.515354	4.10502e-08	5.82798e-06
995	PI 17:0_20:3	CXCL10	-0.549752	2.89399e-09	9.77929e-07
996	PI 17:0_20:3	GM-CSF	-0.456604	1.24889e-06	5.88981e-05
997	PI 17:0_20:3	IFNG	-0.355466	0.000229012	0.00263391
998	PI 17:0_20:3	IL-10	-0.373798	0.000100532	0.00142777
999	PI 17:0_20:3	IL-12p70	-0.351265	0.000274671	0.00302961
1000	PI 17:0_20:3	IL-18	0.353934	0.000244773	0.00277237
1001	PI 17:0_20:3	T cells	0.451346	2.23321e-06	8.79854e-05
1002	PI 17:0_20:4	CD4	0.489116	2.32995e-07	1.77737e-05
1003	PI 17:0_20:4	CXCL10	-0.567291	3.98274e-10	2.14271e-07
1004	PI 17:0_20:4	GM-CSF	-0.476124	3.70993e-07	2.4736e-05
1005	PI 17:0_20:4	IL-10	-0.410564	1.65167e-05	0.000381329
1006	PI 17:0_20:4	IL-12p70	-0.367795	0.00013236	0.00175238
1007	PI 17:0_20:4	IL-18	0.421759	9.12305e-06	0.000245249
1008	PI 17:0_20:4	IL-6Rα	0.367526	0.000148721	0.00190624
1009	PI 17:0_20:4	IL-8	0.378598	8.0371e-05	0.00120683
1010	PI 17:0_20:4	Lymphocytes	0.356189	0.0002219	0.00257173
1011	PI 17:0_20:4	T cells	0.424197	9.77298e-06	0.000258807
1012	PI 17:0_22:6	IL-18	0.383638	6.32995e-05	0.00101378
1013	PI 17:0_22:6	IL-1β	0.37439	9.78144e-05	0.00139889
1014	PI 17:0_22:6	T cells	0.351601	0.000294764	0.00319436
1015	PI 18:0_20:2	B cells	0.38687	5.41996e-05	0.000897211
1016	PI 18:0_20:2	CD4	0.403605	2.77416e-05	0.000549297
1017	PI 18:0_20:2	CXCL10	-0.345165	0.00038496	0.00389321
1018	PI 18:0_20:2	IL-18	0.370222	0.000118506	0.001613
1019	PI 18:0_20:2	Leukocytes	0.367247	0.000135688	0.00178393
1020	PI 18:0_20:2	T cells	0.352249	0.00028686	0.00313111
1021	PI 18:0_20:3	CD4	0.470105	7.502e-07	4.06819e-05
1022	PI 18:0_20:3	CXCL10	-0.449919	2.42065e-06	9.31972e-05
1023	PI 18:0_20:3	GM-CSF	-0.347369	0.000324383	0.00341752
1024	PI 18:0_20:3	IL-6Rα	0.381255	8.02169e-05	0.00120496
1025	PI 18:0_20:3	Leukocytes	0.357915	0.00020574	0.00243341
1026	PI 18:0_20:3	T cells	0.41674	1.43656e-05	0.000345112
1027	PI 18:0_20:4	CD4	0.379596	8.65475e-05	0.00127385
1028	PI 18:0_20:4	CXCL10	-0.489533	2.26915e-07	1.7539e-05
1029	PI 18:0_20:4	GM-CSF	-0.407397	1.94621e-05	0.000427601
1030	PI 18:0_20:4	IL-10	-0.402367	2.51719e-05	0.00051282
1031	PI 18:0_20:4	IL-18	0.434181	4.6043e-06	0.000148237
1032	PI 18:0_20:4	IL-6Rα	0.353029	0.00027761	0.00305296
1033	PI 18:0_20:4	T cells	0.382419	7.60341e-05	0.00116003
1038	PI 18:0_20:5	CD206	0.366709	0.000139032	0.00181273
1034	PI 18:0_20:5	CRP	0.39008	5.06014e-05	0.000852138
1035	PI 18:0_20:5	IL-18	0.435702	4.22654e-06	0.000138584
1036	PI 18:0_20:5	Leukocytes	0.392628	4.09422e-05	0.000733265
1037	PI 18:0_20:5	Neutrophils	0.363575	0.000160076	0.00200958
1039	PI 18:0_22:4	CXCL10	-0.351195	0.000299823	0.00323034
1040	PI 18:0_22:4	IL-6Rα	0.348515	0.000335246	0.00350935
1041	PI 18:1_18:1	CD163	0.354303	0.000263088	0.0029335
1042	PI 18:1_18:1	IL-18	0.348926	0.000303588	0.00326318
1043	PI 18:1_18:1	Leukocytes	0.371707	0.000110708	0.00153757
1044	PI 18:1_18:1	sIL2R	0.3591	0.000195286	0.00233476
1045	PI 18:1_18:2	CD163	0.358894	0.000216394	0.00252293
1046	PI 18:1_18:2	Leukocytes	0.385965	5.66147e-05	0.000930201
1047	PI 18:1_18:2	TNFα	0.361306	0.000190798	0.00229166
1048	PI 18:1_20:1	CD163	0.418168	1.3353e-05	0.000327232
1049	PI 18:1_20:1	TNFα	0.358067	0.000219858	0.0025553
1050	PI 18:1_20:2	Leukocytes	0.399664	2.88544e-05	0.000565308
1051	PI 18:1_20:3	CXCL10	-0.404318	2.67846e-05	0.000534489
1052	PI 18:1_20:3	IL-10	-0.363844	0.000158165	0.00199293
1053	PI 18:1_20:4	CXCL10	-0.496639	1.43885e-07	1.35245e-05
1054	PI 18:1_20:4	GM-CSF	-0.42114	9.43269e-06	0.000251916
1055	PI 18:1_20:4	IL-10	-0.446113	2.32619e-06	9.04118e-05
1056	PI 18:1_20:4	IL-12p70	-0.361188	0.000178048	0.00217704
1057	PI 18:1_20:4	IL-18	0.400057	2.82889e-05	0.000557167
1058	PI 18:2_18:2	CD163	0.414719	1.5923e-05	0.000373958
1060	PI 18:2_18:2	CD206	0.37912	7.84233e-05	0.0011843
1059	PI 18:2_18:2	Leukocytes	0.400922	2.70821e-05	0.000538325
1061	PI 18:2_18:2	TNFα	0.436489	4.51407e-06	0.000145906
1062	PI 19:0_20:4	CD4	0.40277	2.89013e-05	0.000565951
1063	PI 19:0_20:4	CD8	0.369569	0.000135891	0.00178544
1064	PI 19:0_20:4	CXCL10	-0.482263	3.57922e-07	2.39913e-05
1065	PI 19:0_20:4	GM-CSF	-0.454018	1.45862e-06	6.54665e-05
1066	PI 19:0_20:4	IFNG	-0.367305	0.00013533	0.00178037
1067	PI 19:0_20:4	IL-10	-0.355967	0.00022406	0.00259308
1068	PI 19:0_20:4	Monocytes	0.371974	0.000122106	0.00165048
1069	PI 19:0_20:4	T cells	0.446492	2.9332e-06	0.000105918
1070	PI 20:0_20:4	CD4	0.384637	6.86214e-05	0.00107543
1071	PI 20:0_20:4	CXCL10	-0.365011	0.000166064	0.00207076
1072	PI 20:0_20:4	IL-18	0.350294	0.000286355	0.00312894
1073	PI 20:0_20:4	T cells	0.381969	7.76272e-05	0.00117818
1074	PI 20:1_20:4	CXCL10	-0.41104	1.91745e-05	0.000423559
1075	PI 20:1_20:4	GM-CSF	-0.370046	0.000119461	0.00162167
1076	PI 20:1_20:4	IL-10	-0.483823	2.25052e-07	1.7461e-05
[truncated: 1,997 more rows]
